# Supplementary material for: CDK6 activity in a recurring convergent kinase network motif
Source: FASEB J. 2023 Mar 8;37(4):e22845. doi: 10.1096/fj.202201344R (PMC11977600; doi:10.1096/fj.202201344R)
Supplement: Supplementary file 1 — Data S1 [file FSB2-37-e22845-s001.zip]

Archive with 3 entries (3 files):
- FSB2_22845_202201344R-sup-0001-Dataset-S01.xlsx
- FSB2_22845_202201344R-sup-0002-SI_Text-S01.pdf
- FSB2_22845_202201344R-sup-0003-SI_Text-S02.pdf
