# Supplementary material for: CDK6 activity in a recurring convergent kinase network motif
Source: FASEB J. 2023 Mar 8;37(4):e22845. doi: 10.1096/fj.202201344R (PMC11977600; doi:10.1096/fj.202201344R)
Supplement: Supplementary file 1 — Data S1 [file FSB2-37-e22845-s001.zip › FSB2_22845_202201344R-sup-0001-Dataset-S01.xlsx]

## Sheet: Suppl Tab 1
Supplementary Table 1: List of Ser/Thr kinases that phosphorylate each unique substrate
Substrate	Kinases (Ser/Thr)
14-3-3 beta	PKCD;JNK1;
14-3-3 epsilon	PLK3;PLK2;
14-3-3 theta	CK2A1;CK1A;Bcr;
14-3-3 zeta	PKACA;MAPKAPK2;JNK1;CK1A;Bcr;Akt1;
37165	PKACA;DNAPK;AMPKB1;AMPKA1;
38261	PKACA;Pim1;MAPKAPK2;ERK2;ERK1;DNAPK;CDK7;
39326	PKACA;Chk1;
39356	PKACA;P38A;
4E-BP1	mTOR;GSK3B;ERK2;ERK1;DYRK2;Cot;CK2A1;CK1E;CDK1;ATM;
53BP1	PLK1;Chk1;CDK1;AurB;ATR;ATM;AMPKG2;AMPKA2;AMPKA1;
5-LO	PKACA;MAPKAPK2;ERK2;CAMK2A;
AATF	MAPKAPK2;Chk2;ATM;
ABCA1	PKACA;EGFR;CK2A1;
ABCB1	PKCA;PKACA;
Abi-1	ERK2;ERK1;CDK1;
Abl	TTK;PAK2;MST2;MST1;Cot;CLK4;CLK1;ATM;
ACC1	AMPKA2;AMPKA1;
ACF7	GSK3B;CDK2;
acinus	SRPK2;Akt1;
ADAR	Akt3;Akt2;Akt1;
ADD1	ROCK1;PKCZ;PKCD;PKCA;PKACA;ERK2;Chk1;CDK5;CDK1;
ADD2	PKCZ;PKCA;PKACA;GSK3B;ERK2;Chk1;CDK5;
ADD3	Chk1;CDK2;
ADRA1D	PKCA;GRK2;
ADRB2	PKACA;GRK6;GRK5;GRK3;GRK2;Akt1;
Afadin	CDK2;Bcr;
AGO2	P38A;MAPKAPK2;CK1A;Akt3;
AHNAK	CDK1;AurB;
AKAP12	PKACA;CDK1;ATR;
Akt1	Tyro3;TBK1;PRKD1;PKCB;PKCA;PIKFYVE;PIK3R1;PIK3CA;PDK1;mTOR;Mer;MAPKAPK2;LRRK2;ILK;IKKE;GSK3A;ERK4;DNAPK;CK2A1;CDK2;CDK1;CAMKK2;AXL;Akt1;
Akt2	PDK1;CK2A1;
ALDH2	PKCE;AMPKA1;
AMBRA1	ULK1;mTOR;IKKA;
AML1	PAK4;HIPK2;ERK2;ERK1;
AML1 iso8	ERK2;ERK1;CDK6;CDK2;CDK1;
AML2	Pim1;PAK1;CDK4;AurB;AurA;
AML3	JNK1;ERK1;CDK4;CDK1;AMPKA1;Akt1;
AMOT	PKCI;LATS2;LATS1;
AMOTL2	mTOR;LATS2;
amphiphysin	DYRK1A;CK2A1;CDK5;CDK1;
AMPKA1	PKCB;PKCA;Pim2;MLK3;LKB1;GSK3B;GSK3A;CAMKK2;CAMKK1;CAMK2B;BRSK2;BRSK1 iso2;AMPKA1;Akt1;
AMPKA2	TAK1;CAMKK2;
AMPKB1	PKACA;AMPKA1;
ANKRD17	mTOR;CDK2;
ANKRD28	GSK3A;CAMK2D;
ANXA1	PKCB;PKCA;PKACA;ChaK1;
ANXA2	PKCB;PKCA;
AP-2 alpha	PRKD1;PKACA;CK2A1;AMPKA2;
AP2M1	BIKE;AAK1;
APC	GSK3B;CK1G1;CK1E;CK1D;CK1A;CDK2;
APC1	PLK1;CDK1;
APC4	PLK1;CDK1;
APLP2	PKCA;JNK3;JNK2;JNK1;CDK1;
APOBEC3G	PKACA;CAMK2A;
APP	PKACA;LRRK2;CDK1;
APP iso4	ROCK2;JNK3;JNK2;JNK1;CDK5;
APPL	PKCA;PKACA;
AQP2	ROCK1;PKACA;CK1A;
AQP4	PKCA;PKACA;
AR	PKCA;Pim1;PAK6;P38A;JNK1;ERK2;ERK1;CDK9;CDK7;CDK5;CDK2;CDK11B;CDK1;AurA;Akt1;
ARHGAP19	ROCK1;CDK1;Akt1;
ARHGEF2	PAK1;MARK3;MARK2;ERK2;ERK1;Chk1;CDK1;AurA;
ARHGEF2 iso2	PAK4;PAK1;MARK2;ERK1;
ARHGEF6	PKG1;PKCT;PKACA;
ARP2	PLK4;Nik;
ARPC1B	PAK1;AurA;
ARPP-19	PKG1;PKACA;MASTL;
ARRB1	PKCA;ERK2;ERK1;
ARRB2	ERK2;ERK1;CK2A1;
Artemis	DNAPK;ATR;ATM;
AS160	SGK1;p90RSK;Chk1;Akt1;
ASB2	ERK2;ERK1;
ASB8	TBK1;IKKE;IKKB;
ASF1A	TLK2;DNAPK;Chk1;
ASK1	RSK2;PRKD1;Pim1;PDK1;LRRK2;ASK1;Akt2;Akt1;
ataxin-1	RSK3;PKACA;MSK2;MSK1;Akt1;
ataxin-10	PLK1;AurB;
ataxin-3	GSK3B;CK2A1;
ATF-1	MSK1;CK2A1;CK1A;CDK3;
ATF-2	VRK1;PLK3;PKCE;PKCB iso2;PKCB;PKCA;PKACA;P38G;P38B;P38A;JNK2;JNK1;ERK2;ERK1;CDK2;ATM;
ATF-4	RSK2;Ret;CK2B;CK2A1;
ATG13	ULK1;CDK1;
ATG16L1	ULK1;IKKA;
ATG4B	ULK1;PFKP;MST4;Akt1;
ATG9A	ULK1;AMPKA1;
ATM	CDK5;AurB;ATR;ATM;
ATR	PKACA;CDK1;ATR;
ATRIP	CDK2;ATR;
AurA	PKACA;PAK1;AurA;
AurB	PKCE;MST1;Chk2;Chk1;CDC7;AurB;
BACE	ROCK2;P38A;CK1D;CK1A;CDK5;
BAD	RSK2;RAF1;PRKD1;PKCT;PKCI;PKCE;PKACA;Pim3;Pim1;PAK1;p90RSK;ERK2;ERK1;CDK1;BRAF;ARAF;Akt1;
BAF	VRK3;VRK2;VRK1;
BAG3	PKCD;mTOR;ERK1;
BANP	ERK2;ERK1;
BAP37	PKCA;CAMK4;AurA;Akt2;Akt1;
BARD1	CDK2;CDK1;
BAT3	ICK;ATM;
BAX	PKCZ;GSK3B;
Bcl-10	IKKB;Akt1;
Bcl-2	PKCD;PKCA;P38A;JNK3;JNK1;ERK2;ERK1;CDK1;
Bcl-3	IKKB;IKKA;GSK3A;ERK2;Akt1;
Bcl-6	ERK2;ERK1;
BCLAF1	GSK3B;CDK2;
Bcl-xL	PLK3;PLK1;PINK1;P38A;MAPKAPK2;JNK2;JNK1;GSK3B;GSK3A;
beclin 1	ULK2;ULK1;STYK1;MST1;MAPKAPK3;MAPKAPK2;DAPK3;DAPK1;CK1G2;Chk2;CAMK2A;ATM;AMPKA1;Akt1;
BEST1	PKCD;PKCA;
BID	JNK3;JNK2;JNK1;
BIM	ERK2;ERK1;AurA;Akt1;
BIM iso2	JNK1;CDK1;
BIN1	CDK5;CDK2;
BKR2	PKCA;GRK4;
BLM	TTK;NEK11;GSK3B;Chk2;Chk1;CDK2;CDK1;ATR;ATM;
BMAL1	JNK2;JNK1;GSK3B;
BMF	JNK1;ERK2;
BMI1	CK2A1;Akt1;
B-Myb	CK2A1;CDK2;
BORA	PLK1;GSK3B;CDK9;CDK1;ATR;
Borealin	TTK;CDK1;AurB;
BPY2-IP1	CDKL5;CDKL2;
BRAF	PAK1;ERK2;ERK1;BRAF;AMPKA1;Akt3;Akt1;
BRCA1	PLK1;CK2A1;Chk2;CDK4;CDK2;CDK1;AurA;ATR;ATM;Akt1;
BRCA2	PLK1;CDK2;CDK1;
BRF1	PKACA;MAPKAPK2;Akt1;
BRSK1 iso2	LKB1;CAMKK1;BRSK1 iso2;
BRSK2	PKACA;LKB1;
BTRC	ATM;AMPKA1;
BUB1	CDK1;BUB1;ATM;
BUB1B	TTK;PLK1;CDK1;
BUB3	P38A;BUB1;
BVR	PKCZ;PKCD;ERK1;
C/EBP-alpha	ERK2;ERK1;
C/EBP-beta	PKACA;HIPK2;GSK3B;ERK2;ERK1;CDK2;CAMK2A;
C/EBP-delta	GSK3B;CK2A1;
C5aR	PKCG;PKCD;PKCB iso2;PKCB;PKCA;
CABLES1	CDK3;Akt1;
CACNA1C	PRKD1;PKACA;
CACNA1H	PKACA;CAMK2G;CAMK2A;
CAD	PKACA;p70S6K;ERK2;ERK1;
Caldesmon	PAK2;ERK2;ERK1;CDK2;
Caldesmon iso4	ERK2;ERK1;
Calnexin	ERK1;CDK1;
calsenilin	GRK2;CK1A;
CALU	PLK3;PLK2;
CAMK2A iso2	CAMK4;CAMK2A;CAMK1A;
CAMK2G	CAMK2G;CAMK2B;
CAMKK2	PKACA;DAPK1;CAMKK2;
capicua	RSK2;p90RSK;ERK2;ERK1;
CAPN2	PKACA;ERK2;ERK1;
CAPZA1	Pim1;CK2A1;
CARD11	PKCT;HPK1;CK1A;CAMK2A;Akt1;
CARD9	PKCD;CK2A1;
CARHSP1	SGK1;p90RSK;DYRK2;CDK1;Akt1;
Cas-L	CK1D;AurA;
CASP2	DNAPK;CK2A1;
CASP8	RSK2;PLK3;PLK1;P38A;ERK2;ERK1;CDK1;
CASP9	PKCZ;PKACA;ERK2;ERK1;CDK1;Akt1;
CBCP1	CDK16;CDK14;AMPKA1;
CBP	IKKA;ERK2;ERK1;Akt1;
CBX3	PKACA;MSK1;Akt1;
CBX4	P38A;HIPK2;
CBY1	Akt2;Akt1;
CCDC6	Chk1;CDK2;ATM;
CCNB1	PLK3;PLK1;ERK2;CDK1;
CCND1	PKACA;IKKA;GSK3B;DYRK1B;DYRK1A;
CCND2	P38A;GSK3B;
CCND3	P38G;P38D;P38B;GSK3B;
CCNE1	GSK3B;GSK3A;CDK2;CDK1;
CCNF	CK2A1;Akt1;
CCNH	CK2A2;CK2A1;CDK8;
CCT2	p90RSK;p70S6K;Akt1;
CD44	PKCA;PKACA;CAMK2A;
CD5	PKCG;PKCB;PKCA;CK2A1;
CDC14A	DAPK3;CDK1;
CDC16	PLK1;CDK1;
CDC20	PLK1;BUB1;
CDC23	PLK1;CDK1;
CDC25A	PLK3;p90RSK;NEK11;GSK3B;CK1A;Chk2;Chk1;CDK4;CDK2;CDK1;
CDC25B	PLK1;p90RSK;P38B;MELK;MAPKAPK2;CK2A1;Chk1;CDK1;BRSK1 iso2;AurA;
CDC25B iso2	JNK1;CDK1;
CDC25C	TAK1;PLK3;PLK1;p90RSK;MARK3;MAPKAPK2;JNK2;JNK1;CK2A1;Chk2;Chk1;CDK2;CDK1;BRSK1 iso2;
CDC26	LATS2;LATS1;
CDC27	PLK1;CK2A1;CDK1;AMPKA2;
CDC34	p90RSK;CK2A1;
CDC37	ULK1;PKACA;CK2A2;CK2A1;
CDC6	PLK1;CDK2;
CDC7	CDK2;CDK1;CDC7;
CDCA2	CDK1;AurB;
CDCA5	PLK1;ERK2;ERK1;CDK1;AurB;
CDH1	PKCD;CK2A1;CK1E;CK1D;CK1A;
CDK1	Myt1;Cot;CK2A1;Chk1;CDK7;
CDK11B	Chk2;CDK7;
CDK16	PKACA;CDK2;BRSK2;
CDK2	ERK2;ERK1;CDK7;CDK20;CDK2;Akt1;
CDK4	JNK2;JNK1;CDK7;
CDK5	PKCD;CK1A;CDK5;
CDK5R1	QIK;CDK5;
CDK7	PKCI;NEK6;CDK2;CDK1;
CDK9	PKACA;CDK9;CDK7;CDK2;
CDKL5	DYRK1A;CDKL5;
CDKN2D	PKACA;P38A;CDK2;CDK1;
CDT1	P38A;JNK1;CDK2;CDK1;AurB;
CDX2	P38A;GSK3B;CDK2;
CELF1	PKCA;CDK6;CDK4;Akt1;
CENPA	CDK2;CDK1;AurB;AurA;
CENPJ	PLK4;PLK2;AurA;
CENTA1	PKCE;PKCA;
CENTG1 iso2	CDK5;Akt1;
CEP131	PLK4;MAPKAPK2;CDKL5;
CEP250	QIK;NEK2;
CEP55	PLK1;ERK2;CDK1;
CETN1	PKACA;CK2A1;
CETN2	PKACA;CK2A1;AurA;
CFLAR	PKCB;PKCA;Akt1;
CFLAR iso2	PKCB;PKCA;
CFTR	PKG1;PKCA;PKACA;Lmr2;CK2A1;AMPKA1;
CHAT iso3	PKCZ;PKCG;PKCE;PKCD;PKCB iso2;PKCB;PKCA;CAMK2A;
CHD-4	CK2A1;ATM;
Chk1	p90RSK;Cot;Chk1;CDK2;CDK1;ATR;ATM;Akt1;
Chk2	ZAK;TTK;PLK3;PLK1;DNAPK;Chk2;ATR;ATM;
CIITA	PKACA;GSK3B;ERK2;ERK1;
CK1E	CK1E;AMPKA1;
CK2A1	ERK2;CDK1;Akt1;
CK2B	CK2A2;CK2A1;Chk1;CDK1;
CKAP2	CDK1;AurB;
CLASP2	PLK1;GSK3B;CDK5;CDK1;
claspin	PLK1;Chk1;CDC7;
Claudin-1	PKCB;PKCA;
Claudin-7	WNK4;PKCA;
CLOCK	GSK3B;CDK5;
Cofilin-1	TESK1;ROCK2;PRKD1;PKCA;LIMK2;LIMK1;
coilin	VRK2;VRK1;
COL4A3	PKACA;COL4A3BP;
COL4A3BP	PRKD1;CK1G2;
COPS1	ATR;ATM;
COPS5	IKKB;IKKA;ATM;
COPS6	ERK2;Akt1;
coronin 1B	PKCE;PKCA;P38A;
Cortactin	PRKD3;PRKD2;PRKD1;PKCI;PKCD;PAK1;ERK2;ERK1;Chk1;CDK2;CDK1;ATM;AMPKA1;
CP110	PLK4;CDK2;
cPLA2	PKCZ;ERK2;CAMK2A;
CREB	TSSK4;SGK1;RSK3;RSK2;PRKD1;PKCE;PKACA;p90RSK;MSK2;MSK1;MAPKAPK2;HIPK2;GSK3B;DYRK3;Cot;CK2A1;CK1A;CDK1;CAMK4;ATR;ATM;
CREB iso1	PRKD1;ATM;
CREM	ERK1;CDK1;
CRMP-1	DYRK2;CDK5;CDK2;AurA;
CRMP-2	ROCK2;ROCK1;GSK3B;GSK3A;DYRK2;CDK5;
CRMP-4	GSK3B;DYRK2;CDK5;
CROCC iso2	CDK2;ATM;
CTBP1	PKACA;PAK6;PAK1;JNK1;HIPK2;AMPKA1;
CTBP2	PKACA;PAK6;HIPK2;
CtIP	PLK1;PKM;CDK2;CDK1;AurA;ATR;ATM;
CTNNB1	PRKD1;PLK1;PKCZ;PKCD;PKACA;PAK4;PAK1;P38G;MEKK2;JNK1;IKKA;GSK3B;GSK3A;CK2A2;CK2A1;CK1E;CK1D;CK1A;CDK5;CAMK2A;Akt2;Akt1;
CTNND1	PKCE;PKCA;ERK2;ERK1;CK1E;
CTNND1 iso3	CK1E;CK1A;
CTPS	PKCA;PKACA;GSK3B;
CUTL1	PKACA;ATR;
CXCR4	PKCD;Pim1;GRK6;
CYBA	PKCD;PKCA;
CYLD	IKKB;CAMK2A;
CYP3A4	PKCA;PKACA;
cytohesin 2	PKCA;Akt1;
DAB2	ROCK2;PKCG;PKCD;PKCB iso2;CAMK2G;
DAP3	PKCD;PKACA;
DAPK1	RSK2;p90RSK;ERK2;ERK1;DAPK1;
DAPK3	ROCK1;DAPK3;
DAT	PKCA;CAMK2A;
DAXX	RIPK3;HIPK3;CK2A1;ATR;ATM;ASK1;
DBF4	CDC7;ATR;ATM;
DBN1 iso3	CDK5;ATM;
DCBLD2	Fyn;Abl;
DCK	CK1D;ATR;ATM;
DDHD1	CK2A1;CDK5;CDK1;
DDIT3	P38A;CK2A1;AMPKA1;
DDX3	IKKE;CDK2;CDK1;AurB;
DDX48	CDK2;CDK1;
DDX5	P38A;MAPKAPK2;
DDX58	PKCA;IKKE;DAPK1;CK2A1;
DEK	CK2A1;AurB;
dematin	PKACA;ERK2;
DENND3	ULK2;ULK1;
DEPDC5	Pim1;Akt1;
DEPTOR	p90RSK;p70S6K;mTOR;CK1A;
desmin	ROCK1;PKACA;GSK3B;GSK3A;AurB;
Desmoplakin	PKACA;GSK3B;
Destrin	TESK1;LIMK2;LIMK1;
DHPS	ERK2;ERK1;
DIABLO	JNK1;Akt1;
DISC1	PKACA;CDK1;
DJ-1	PKACA;Akt1;
DLC1	PRKD1;CDK5;Akt1;
DLG1	PKCA;P38G;P38D;ERK5;CDK2;CDK1;
DLG3 iso2	CK2B;CK2A1;
DLG7	CDK1;AurA;
DNAJC5	PKCG;PKACA;
DNAPK	PLK1;DNAPK;AurB;ATR;ATM;
DNMT1	mTOR;CDK5;CDK4;CDK2;CDK1;Akt1;
DNMT3A	ERK2;CK2A1;
DOR-1	GRK3;GRK2;
Doublecortin iso2	JNK2;JNK1;GSK3B;DYRK2;
DRD2	PKCA;CDK5;
DROSHA	P38A;GSK3B;
DRP1	PRKD1;PKCD;PKACA;Pim1;LRRK2;GSK3B;ERK2;ERK1;CDK5;CDK2;CDK1;AMPKA1;Akt1;
DRPLA	JNK3;JNK1;
DSN1	CDK1;AurB;
DTD1	CK2A1;CDC7;
DTNB	PKCA;PKACA;
DUSP1	ERK2;ERK1;AMPKA2;
DUSP5	ERK2;ERK1;
DUSP6	ERK2;ERK1;
DVL2	PLK1;CK1E;CK1D;
DVL3	NEK2;CK1E;
DYN1	PKCA;DYRK1A;CDK5;
DYN2	CDK2;CDK1;
dynactin 1	PLK1;CDK1;AurA;
DYRK1B	ERK2;DYRK1B;
DYRK2	MLK2;ATM;
E2A	PAK5;MLK2;CDK4;CDK2;
E2F1	TBK1;TAK1;PKACA;P38B;GSK3B;Chk2;CDK8;CDK7;CDK1;ATR;ATM;
E2F3	Chk2;Chk1;
EAR-2	PKCT;PKCD;PKCA;
EB1	GSK3B;ASK1;
EB3	AurB;AurA;
Ebp1	PKCD;PKCA;PAK1;CDK2;
ECT2	PKCI;CDK1;
EDC3	Akt2;Akt1;
EEF1A1	TGFBR1;TAK1;ROCK2;PINK1;PASK;BRAF;
EEF1A2	RAF1;JNK1;BRAF;
EEF1D	CK2A1;CDK1;
EEF2	NEK2;EEF2K;CDK2;CDK1;
EEF2K	p90RSK;P70S6KB;p70S6K;P38D;P38B;mTOR;MAPKAPK2;EEF2K;ChaK1;CDK1;AMPKA2;AMPKA1;
EFHD2	CDK5;CDK1;
EGFR	PKN3;PKN1;PKG2;PKCE;PKCD;PKCA;P38B;P38A;ERK2;ERK1;CDK1;CAMK2A;AMPKA1;Akt2;Akt1;
EGLN2	PKCA;GSK3B;CDK6;CDK4;CDK2;
EHMT2	DYRK1B;CK2A1;ATM;
eIF2-alpha	RSK2;PKR;PERK;P38A;MARK2;HRI;ERK2;
eIF3-epsilon	CDK19;CDK11B;
EIF4B	TAK1;p90RSK;p70S6K;MELK;
EIF4E	Mnk2;Mnk1 iso2;Mnk1;
eIF4G	PKCA;PAK2;Cot;CDK2;CDK1;
eIF4G iso8	PKCB iso2;ERK2;ERK1;CK2A1;
EIF4G2	CK2A1;CDK1;
EIF4G3	CAMK1G;CAMK1B;CAMK1A;
EIF6	PKCB iso2;PKCA;GSK3B;CK1A;
ELF3	PKCI;PAK1;
ELF4	JNK1;HIPK2;CDK2;
ELK1	PRP4;P38A;MSK1;ERK2;ERK1;
ELK4	P38A;ERK1;CDK2;
EML3	Chk1;CDK1;
EMSY	PKACA;Akt3;Akt1;
ENG	TGFBR2;TGFBR1;ALK1;
eNOS	PKG2;PKCA;PKACA;Pim1;CDK5;AMPKA1;Akt1;
ENSA	PKG1;PKACA;MASTL;
EPB41 iso4	PKCB;PKCA;
EphA2	RSK2;PKCZ;PKCB;PKCA;p90RSK;Akt1;
EPRS	p70S6K iso2;p70S6K;Chk1;CDK5;
ER-alpha	TBK1;RSK2;PKACA;PAK4;PAK1;p90RSK;p70S6K;P38A;NLK;mTOR;IKKE;IKKA;GSK3B;ERK2;ERK1;CK2A1;CDK7;CDK3;CDK2;AurA;Akt2;Akt1;
ERG	GSK3B;ERK2;CK1A;
ERK1	MEK2;MEK1;ERK1;EGFR;
ERK2	SGK1;MEK1;ERK2;EGFR;CK2A1;
ERK3	PAK2;ERK3;CDK1;
ERK5	p90RSK;MEK5;ERK5;ERK2;ERK1;
Ets-1	GSK3B;ERK5;ERK2;CAMK2A;
Ets-2	CDK10;CAMK2A;
ETV1	PKACA;p90RSK;
EVI1	CK2A1;CDK3;CDK2;
EWS	PKCA;P38B;P38A;JNK1 iso2;ERK2;ERK1;ATR;ATM;
EXO1	Chk1;AMPKA1;
EXOC7	ERK2;ERK1;
Exportin-1	NDR1;CDK1;
EYA3	Src;ATM;
EZH2	PKCI;P38A;MELK;GSK3B;CDK2;CDK1;AMPKA1;Akt1;
Ezrin	ROCK1;PKCT;PKCI;PKCA;PKACA;MST4;LRRK2;LOK;HGK;GRK2;Cot;Akt2;
F3	PKCA;P38A;
FADD	PLK1;MKK7;MEKK1;CK2B;CK1A;AurA;
FAF1	IKKE;CK2A1;AurA;Akt1;
FAK	ROCK1;CDK5;Akt1;
FAM122A	Chk1;CDK2;
FAM195B	ERK2;ERK1;
FANCA	NEK2;AurA;ATR;AMPKA1;Akt1;
FANCD2	CK2A1;Chk1;ATR;ATM;
FANCI	ATR;ATM;
FBPase	ULK1;Pim2;
FBXL11	CDK2;ATM;
FBXO31	ATM;Akt1;
FBXW7	SGK1;PLK2;PKCI;PKCE;PKCA;ERK2;ERK1;ATM;Akt1;
FCER1G	PKCD;PKCB;PKACA;
Fe65	SGK1;GSK3B;ERK2;ATR;ATM;
FEN1	Chk1;CDK1;
FEZ1	MARK3;MARK2;MARK1;
FGF14	GSK3B;CK2A1;
FGF2	PKCA;PKACA;
FGFR1	RSK2;PKCE;P38A;ERK2;ERK1;
FGFR2	ERK2;ERK1;
FHOD1	ROCK1;PKG1;ERK2;ERK1;
FLCN	ULK1;CDK4;
FLI	ULK1;SGK3;Akt1;
FLNA	TAK1;PKACA;PAK1;p90RSK;CDK6;CDK4;CDK1;CAMK2A;Akt1;
FLNC	PKCA;Akt2;Akt1;
FMIP	PKCA;ATM;
FMR1	p70S6K;CK2A1;
Fos	RSK2;p90RSK;IKKB;ERK5;ERK2;ERK1;
FOXA2	IKKA;Akt1;
FOXC1	P38A;CDK2;
FOXG1	CK1A;Akt1;
FOXK2	CDK2;CDK1;
FOXM1	PLK1;CDK6;CDK4;CDK1;
FOXM1 iso2	GSK3B;Chk2;CDK2;CDK1;
FOXO1A	PKACA;NLK;DYRK1A;CK1A;CDK5;CDK4;CDK2;CDK1;AMPKA1;Akt1;
FOXO3A	SGK1;Pim1;P38A;MST1;JNK1;IKKE;IKKB;IKKA;ERK2;ERK1;AMPKA2;AMPKA1;Akt1;
FOXO4	JNK2;JNK1;CK1A;Akt1;
FOXP3	Pim1;GSK3B;
FRA1	PKCT;PKCD;
FRAT1	PKCA;PKACA;GSK3B;
fumarase	PAK4;P38A;DNAPK;AMPKA1;
FUNDC1	ULK1;CK2A1;
FZD6	GRK5;GRK2;CK1E;
FZR1	CDK5;CDK2;
GAB2	ERK2;ERK1;Akt1;
G-alpha(z)	PKCA;PAK1;
GAPDH	PKCD;AMPKA1;Akt2;
GAPVD1	TAK1;CDK1;AMPKA1;
GATA1	PAK5;Akt1;
GATA2	P38A;CDK1;Akt1;
GATA3	PKACA;CDK2;
GATA4	PKG1;PKACA;CDK4;
GATA6	GSK3B;ERK2;ERK1;
GBF1	CK2A1;AurB;AMPKA1;
GCM1	PKACA;GSK3B;CAMK1A;
Geminin	CK2A1;AurA;
GFAP	ROCK1;PKACA;AurB;
GFAT	PKACA;CAMK2A;AMPKA1;
GFAT iso2	PKACA;AMPKA1;
girdin	PKCT;ERK2;CDK5;Akt1;
GIT1	PRKD3;PAK1;
GJA1	PKCE;PKCA;PKACA;P38A;MAPKAPK2;CK1A;CDK1;Akt1;
GLE1	JNK1;GSK3B;ERK2;ERK1;
GLI1	PKCI;PKACA;p70S6K;MEKK3;DYRK1A;AMPKA2;AMPKA1;
GLO1	CAMK2D;CAMK2A;
GLRA1	ERK2;ERK1;
GluR1	PKCA;PKACA;CAMK2A;
GMF-beta	PKCA;PKACA;p90RSK;CK2A1;
GNMT	PKCA;JNK1;
gp130	PKCD;CAMK2A;
GPR120 iso1	PKCA;GRK1;
GPR15	PKCA;PKACA;
GPSM2	PKCA;PBK;
GR	ROCK1;P38B;P38A;MST2;MST1;MINK;JNK1;HGK;GSK3B;ERK1;CDK5;Akt1;
GRASP55	ERK2;ERK1;CDK2;
GRASP65	PLK1;JNK2;
GRB10	mTOR;ERK2;ERK1;
GRB14	GSK3B;GSK3A;CK2A1;
GRF-1	ROCK1;PKCA;
GRK2	PKCG;PKCD;PKCA;CDK2;
GRK7	PKCA;PKACA;
GRP94	TAK1;CK1A;
GSBS	PKG1;PKACA;
GSK3A	RSK2;PKCH;PKCG;PKCD;PKCB iso2;PKCB;PKCA;PKACA;IKKE;Akt1;
GSK3B	SGK3;RSK2;PKCZ;PKCH;PKCG;PKCD;PKCB iso2;PKCB;PKCA;PKACA;p90RSK;P70S6KB;p70S6K iso2;p70S6K;P38A;KHS1;ERK2;ERK1;AurA;Akt1;
GSTA4	PKCA;PKACA;
GSTP1	PKCH;PKCA;PKACA;
GTF2I iso2	PKG1;ERK2;ERK1;
GYS1	P38B;GSK3B;
H1C	DNAPK;Chk2;
H1E	PKACA;CDK9;CDK2;CDK1;
H1F1	CDK9;CDK2;
H1R	PKG1;PKCA;PKACA;GRK2;CAMK2A;
H2A.1	VRK1;MSK1;ChaK2;BUB1;
H2AX	RSK2;MST1;DNAPK;ATM;
H2B	RSK2;PKCA;p70S6K;MST1;Cot;AurB;AMPKA1;Akt1;
H2B2F	AurB;Akt1;
H3	ZAK;VRK1;TLK1;TGM2;RSK2;ROCK1;PKN1;PKCT;PKCD;PKCB;PKCA;PKACA;Pim1;PBK;PAK1;MSK1;Haspin;Chk1;ChaK2;CDK8;AurC;AurB;AurA;Akt2;Akt1;
H3F3A	PKACA;Fyn;DYRK3;DYRK2;DYRK1B;DYRK1A;Chk1;AurB;
H4	PAK2;ChaK2;
HABP4	PKCZ;PKCT;PKCA;
HACE1	PAK2;PAK1;
Haspin	CDK1;AurB;
HBP1	Pim1;P38A;
HBXAP	PLK1;CDK1;
HDAC4	TAK1;PKACA;MARK2;GSK3B;CAMK2D;
HDAC5	TAK1;QIK;PRKD3;PRKD2;PRKD1;PKN1;PKCD;PKACA;MARK2;CDK5;CAMK4;CAMK2A;CAMK1A;AurB;AMPKA2;AMPKA1;
HDAC6	GRK5;ERK2;ERK1;CK2A1;
HDAC7	TAK1;PRKD2;PRKD1;MARK2;
HDAC9	PKN1;CAMK1A;
HEC1	NEK2;NEK1;AurB;AurA;
HePTP	PKCT;PKACA;P38A;ERK2;
HER2	PKG2;PKCA;PKACA;ERK2;ERK1;CAMK2A;AMPKA1;
HEXIM1	PKCT;PKACA;
HIF1A	PLK3;PKACA;ERK2;CK1D;CDK5;CDK1;ATM;
HIF2A	PDK1;ERK2;ERK1;CK1D;
HIPK2	HIPK2;AMPKA2;AMPKA1;
HIST1H2BJ	AurB;Akt1;
HJURP	CDK1;Akt1;
HK2	Pim2;Akt1;
HMGA1	HIPK2;CK2A1;CDK2;CDK1;
HMGA1 iso2	HIPK2;CDK1;
HMGB1	PKCZ;PKCA;
HNF1A	DYRK1B;ATM;
HNF4 alpha	P38B;P38A;ERK1;AMPKA1;
hnRNP A1	PKACA;P70S6KB;Mnk1;CK2A1;Akt1;
hnRNP A2/B1	TAK1;Chk1;
hnRNP C1/C2	CK2A1;CK1A;
hnRNP D0	PKACA;GSK3B;CDK2;
hnRNP E2	ERK2;ERK1;
hnRNP K	PKCD;JNK1;ERK2;ERK1;CDK2;CDK1;AurA;
hnRNP P2	PKCB iso2;DNAPK;ATM;
hnRNP U	PLK1;DNAPK;AurB;
HPK1	PRKD1;HPK1;
HSF1	PLK1;PKACA;Pim2;P38G;P38D;P38B;P38A;mTOR;MEK1;MAPKAPK2;GSK3B;ERK2;ERK1;DYRK2;DAPK1;CK2A2;CAMK2A;AMPKA1;Akt3;Akt2;Akt1;
HSF4	MKK6;ERK2;ERK1;
HSL	PKG1;PKACA;CAMK1A;AMPKA1;
HSP20	PRKD1;PKG1;PKACA;
HSP27	PRKD1;PKG1 iso2;PKACA;P70S6KB;P38A;MAPKAPK2;Akt1;
HSP70	PLK1;PKACA;NEK6;GSK3B;CK2A1;CK1A;Akt1;
HSP75	ERK2;ERK1;
HSP90A	TTK;PKCG;PKACA;P38G;GSK3B;DNAPK;CK2A1;CK1A;CAMK1B;ATM;
HSP90B	PLK3;PKACA;GSK3B;CK2A1;CK1A;CAMK1B;AurB;
HSPB8	PKCA;PKACA;ERK1;
HTRA2	P38G;P38A;CDK5;Akt2;Akt1;
Huntingtin	TNIK;TBK1;SGK1;IKKE;IKKB;HGK;GCK;CK2A1;CDK5;Akt1;
HuR	PKCD;PKCA;P38A;IKKA;Chk2;CDK6;CDK5;CDK2;CDK1;
HUWE1	ATR;ATM;
ID3	Pyk2;CDK2;ATM;
IFNAR1	PRKD2;P38A;CK1A;
IGF1R	IGF1R;GRK6;GRK2;
IGFBP1	PKCA;CK2A1;
IGFBP3	DNAPK;CK2A1;
IGPR-1	IKKB;Akt1;
Ikaros	Syk;Btk;
IkB-alpha	SGK1;RSK2;p90RSK;Nik;IKKE;IKKB;IKKA;ERK7;CK2A1;AurC;AurB;AurA;
IKKA	Nik;ATM;Akt2;Akt1;
IKKB	SGK1;PLK1;PKCZ;PKCE;PKCA;Nik;AMPKA2;
IKKG	IKKB;GSK3B;DNAPK;ATM;
IL16	CK2A1;CDK1;
IL17RA	GSK3B;GSK3A;
IL2RB	ERK2;ERK1;
ILK	PKCA;PAK1;
INCENP	LATS2;LATS1;Chk2;CDK1;AurC;AurB;
ING1 iso2	Chk1;CDK1;
INSIG1	PCK1;AMPKA1;
INSR	PKCA;INSR;
INSR iso2	PKCA;INSR;
INVS	PKACA;Akt1;
IQGAP1	PKCE;PKCA;KHS2;
IRAK1	IRAK4;IRAK1;Akt1;
IREB2	CDK2;CDK1;
IRF1	IKKE;GSK3B;
IRF3	TBK1;MST1;MEKK2;JNK1;IKKE;IKKB;GSK3B;GSK3A;DNAPK;Cot;Akt3;
IRF5	TBK1;IKKB;
IRF7	TBK1;IKKE;
IRS1	QIK;PLK1;PKCZ;PKCT;PKCD;PKCB;Pim3;Pim2;Pim1;p70S6K;mTOR;JNK1;IKKB;ERK2;ERK1;ATR;AMPKA1;Akt1;
IRS2	Pim1;CDK1;Akt2;
IRSp53	MARK2;AMPKA2;
ITCH	SGK3;Akt1;
ITGB1	PKCE;PKCA;CAMK2B;CAMK2A;
ITGB2	PKCH;PKCD;PKCB iso2;PKCB;PKCA;
ITGB3	PDK1;Akt1;
ITGB4	PKCA;PKACA;p90RSK;ERK1;
ITGB4 iso2	PRKD2;PRKD1;PKCA;
IWS1	Akt3;Akt1;
JAK2	PKCA;JAK2;
JDP2	P38A;JNK2;
JIP1	JNK2;JNK1;
JNK1	MKK7;MKK4;MEKK6;ASK1;
JNK2	MKK7;CK2A1;
Jun	VRK1;PRKD1;PLK3;PBK;PAK2;JNK2;JNK1;GSK3B;ERK7;ERK2;ERK1;CK2A1;CDK3;
JunB	JNK1;GSK3B;
K18	PKCE;P70S6KB;MAPKAPK2;CAMK1A;
K20	PKCA;MAPKAPK2;
K8	PKCD;P38A;MEK2;MEK1;JNK1;ERK2;ERK1;CDK1;AurB;Akt1;
KARS	P38A;ERK1;
KCC3	WNK3;WNK1;STLK3;
KCNJ13	PKCA;PKACA;
KCNK3	RSK2;ROCK1;PKCE;PKACA;
KCNK9	PKCA;PKACA;
KEPI	PKACA;MST4;MST3;ILK;
KHSRP	P38A;ATM;Akt2;Akt1;
KI-67	Chk1;CDK2;CDK1;AurB;
KIBRA	RSK2;PKCZ;p90RSK;ERK2;ERK1;CDK1;AurB;AurA;ATM;
KIF11	NEK7;NEK6;CDK1;
KIF20A	NEK6;CDK1;AurB;
KIF23	NDR1;LATS2;LATS1;AurB;
KIF2A	TTBK2;PLK1;
KIF2C	PLK1;PAK1;CDK1;AurB;
KIF3A	ICK;CAMK2A;
KIF4A	CDK1;AurB;AurA;AMPKA1;
KIFC1	Chk1;CDK1;ATR;ATM;
KIR3DL1	PKCG;PKCE;PKCB iso2;PKCA;CK2A1;CK1D;
Kir6.2	CAMK2D;CAMK2A;
KLC2	GSK3B;AMPKA1;
KLF10	RAF1;PKCZ;PKCI;CDK2;
KLHL3	PKCB;PKCA;PKACA;
KOR-3	GRK3;GRK2;
KPNA2	Chk1;CDK1;AMPKA1;
KRas iso2	PKCT;PKCA;
KSR	TAK1;PKACA;
Ku70	DNAPK;Chk1;CDK2;ATM;
Kv1.5	PKCA;AMPKA1;
Kv11.1	PRKD1;PKCA;PKACA;
Kv3.4	PKCG;PKCB;PKCA;
Kv7.1	PKACA;CAMK2D;
Kv7.2 iso4	PKACA;P38A;CDK5;CAMK2A;
Kv-beta2	PKCA;CDK5;CDK2;
lamin A/C	PKCD;Chk1;CDK5;CDK1;Akt1;
Lamin B1	PKCB iso2;CDK1;
LARP	mTOR;CDK2;
LARP6	mTOR;Akt1;
Lasp-1	PKG2;PKG1 iso2;PKG1;PKACA;
LAT iso2	JNK1;ERK1;
LATS1	NuaK2;NuaK1;MST2;LATS1;HGK;CDK1;
LATS2	LATS2;Chk2;Chk1;AurA;
LC3B	PKCZ;PKACA;NEK9;MST2;MST1;
Lck	PKCA;PKACA;ERK2;ERK1;
LDH-A	TAK1;CDK1;
LEF-1	NLK;CK2A1;
LIFR	ERK2;ERK1;
LIG1	CK2A1;Chk1;CDK2;CDK1;
LIG3	CDK2;CDK1;
LIMD1	JNK2;JNK1;CDK1;
LIMK1	ROCK1;PAK6;PAK4;PAK1;P38A;MAPKAPK2;AurA;
LIMK2	ROCK2;ROCK1;PKCD;AurA;
LIN28A	ERK2;ERK1;
LIN52	DYRK1B;DYRK1A;
LKB1	PKCZ;LKB1;
LMO7	Chk1;AurB;
LMO7 iso3	TBK1;DAPK3;
L-plastin	SGK3;SGK2;RSK2;PKCD;PKCA;PKACA;p90RSK;
LRP1	PKCA;PKACA;
LRP6	PKACA;GSK3B;GSK3A;ERK1;CK1G1;CK1E;CK1A;CDK14;
LRRK1	PLK1;CDK1;
LRRK2	PKACA;LRRK2;CDK5;
LSD1	PLK1;GSK3B;CK2A1;CK1A;
Lu	PKACA;GSK3B;CK2A1;
LYL1	ERK2;ERK1;
LYN	CK1G3;CK1G2;CK1G1;
Mad1	p90RSK;p70S6K;Akt1;
MAD1L1	ULK1;TTK;PLK1;ATM;
MAFA	P38A;MEKK1;GSK3B;GSK3A;ERK2;
MAP4	TTK;P38A;Chk1;CDK1;
MAP9	PLK1;AurA;
MAPKAPK2	P38A;MAPKAPK2;ERK2;
MAPKAPK5	PKACA;P38B;P38A;JNK2;ERK2;
MARCKS	ROCK1;PKCA;PKACA;JNK2;JNK1;ERK2;ERK1;
MARK2	PRKD2;PRKD1;PKCZ;PKCI;PKCD;PKACA;MARK2;LKB1;GSK3B;
MARK3	PKCZ;PKCI;PKACA;LKB1;
MARK3 iso3	Pim1;MARK3 iso3;
MARS	GCN2;ERK1;
MASTL	PLK1;CDK2;CDK1;Akt1;
matrin 3	Chk1;ATM;
MAVS	TBK1;IKKB;
MAZ	ERK1;CK2A1;Akt1;
MBP	ERK2;ERK1;
MC4R	PKACA;GRK2;
MCC	DNAPK;ATR;
MCL1	JNK1;GSK3B;ERK2;ERK1;CDK5;CDK2;CDK1;AurB;
MCM2	CK2A1;CDK7;CDK2;CDC7;AurA;ATR;
MCM3	DAPK1;Chk1;CDK2;ATR;ATM;
MCM7	CDK2;CDK1;
MCPH1	ATR;ATM;
MCR	ULK1;CK2A1;
MCTS1	ERK2;ERK1;CDK1;
MCU	PKCE;PKCD;PKCB iso2;AMPKA1;
MDC1	PLK1;CK2A1;Chk1;CDK2;ATR;ATM;
MDM2	SGK3;SGK2;SGK1;PLK1;PKM;Pim1;PAK6;MAPKAPK2;DAPK3;CK2A1;CK1D;ATR;ATM;Akt1;
MDM4	P38A;CK1A;Chk2;Chk1;CDK4;CDK1;ATM;AMPKA1;Akt1;
MECP2	HIPK2;HIPK1;
MED1	ERK2;ERK1;DNAPK;Chk1;CDK7;CDK2;ATM;
MEF2A	P38A;ERK5;CK2A1;CDK5;
MEF2C	skMLCK;MARK3;CDK1;caMLCK;
MEF2C iso3	P38A;ERK5;
MEF2D	DYRK1A;CDK5;CDK4;
MEK1	RAF1;PLK1;PDK1;PAK1;MOS;ERK2;ERK1;Cot;Chk1;CDK5;CDK1;BRAF;ARAF;
MEK2	PLK1;PDK1;Cot;Chk1;BRAF;
MELK	MELK;LKB1;
Merlin	PKACA;PAK2;PAK1;Akt3;Akt2;Akt1;
Met	PKG2;PKCE;PKCD;PKCA;
METTL1	p90RSK;Akt1;
METTL3	ERK2;ERK1;ATM;
MgcRacGAP	PLK1;Chk1;AurB;Akt2;
MITF iso9	p90RSK;GSK3B;GSK3A;ERK2;ERK1;
MKK3	MLK3;MKK3;MEKK3;Cot;ASK1;
MKK4	SGK1;MLK3;MKK4;ASK1;Akt1;
MKK6	TAK1;MKK6;Cot;ASK1;
MKL1	P38A;MAPKAPK2;ERK2;ERK1;CDK2;
MLH1	CK2A1;ATM;
MLK3	MLK3;HPK1;GSK3B;ERK1;Akt1;
MLL4 iso3	SGK1;Akt1;
MLL5	PLK1;CDK1;
Mnk1	P38A;ERK2;ERK1;
Mnk1 iso2	SGK1;P38A;AMPKA1;
MOB1B	MST2;MST1;
Moesin	Src iso1;ROCK1;PKCT;PKACA;LRRK2;LOK;HGK;GRK5;GRK2;Cot;
MOR-1	GRK2;CAMK2A;
MORC2	PKACA;PAK1;
MRE11A	PLK1;p70S6K;CK2A1;ATM;
MRLC1	smMLCK;ROCK2;ROCK1;PKCA;PAK1;MRCKA;DAPK3;DAPK1;CRIK;CAMK1A;
MRLC2	smMLCK;ROCK1;ILK;DLK;DAPK3;DAPK1;CK2A1;AurB;
MRLC2V	smMLCK;ROCK2;
MRLC3	smMLCK;RSK2;
MRVI1	PKG2;PKG1;
MSK1	P38A;MSK1;ERK2;ERK1;CK2A1;
MSK2	P38A;MSK2;CK2A1;
MST1	MST1;JNK1;Chk1;Akt1;
MST2	PLK1;MST2;CDK1;Akt1;
MST3	PKACA;MST3;
MTHFR	PLK1;CDK1;
MTMR2	ERK2;ERK1;
mTOR	TBK1;p70S6K;mTOR;IKKA;Akt1;
MTURN	IKKB;IKKA;
MUC1	PKCD;GSK3B;
Myb	ERK1;CK2A1;
MYBBP1A	Chk1;AurB;AurA;
MYBPC3	PRKD1;PKACA;GSK3B;
Myc	RAF1;PLK1;Pim3;Pim2;Pim1;PAK2;mTOR;JNK3;JNK2;JNK1;IKKB;IKKA;GSK3B;GSK3A;ERK5;ERK2;ERK1;CK2A1;CK1A;CDK5;
MYH10	PKCZ;CK2A1;
MYH9	PKCB iso2;PKCA;CK2B;CK2A1;ChaK1;
MYPT1	ROCK2;ROCK1;RAF1;PKCT;NuaK1;
MYST2	PRKD1;PLK1;CDK2;CDK1;
NACA	ILK;GSK3B;
NAGK	CDK1;AurB;
NANOG	PKCE;ERK2;CDK1;BRAF;
NBR1	GSK3B;GSK3A;
NBS1	CDK2;ATR;ATM;
NCAM-L1	PKCA;ERK2;CK2A1;
NCAPD3	PLK1;CDK1;
NCAPG	CK2A1;CDK1;
NCAPH	CK2A1;CDK2;
NCAPH2	TTK;PLK1;
NCCT	WNK4;STLK3;OSR1;
NCL	CDK2;CDK1;CDC7;AMPKA1;Akt1;
N-CoR1	PKCA;PKACA;CK2A1;Akt1;
NDEL1	ERK2;CDK1;
NDR1	PLK1;PKACA;NDR1;MST1;MEKK2;GSK3B;
NDR2	NDR2;MST3;
NDRG1	SGK1;PKACA;Pim1;GSK3A;
NDRG2	SGK1;p90RSK;p70S6K;Akt1;
NEDD1	PLK4;PLK1;NEK9;CDK1;AurA;
NEDD4L	SGK1;PKACA;AMPKG2;AMPKB1;AMPKA1;
NEK2	NEK2;MST2;
NEK7	PLK4;NEK9;
NEK9	PLK1;NEK9;CDK1;
NFAT2	ROCK2;PKACA;Pim1;P38A;JNK3;JNK1;IKKE;ERK1;DYRK1A;CK2A1;
NFAT3	RSK2;P38A;JNK2;JNK1;ERK2;ERK1;CDK3;
NFAT4	JNK2;CK1A;
NFAT5	CK1A2;CK1A;CDK5;ATM;
NFAT90	PKCB;CDK2;Akt1;
NFE2L1	PKACA;GSK3B;
NFkB-p100	Nik;IKKA;GSK3B;
NFkB-p105	PKACA;IKKB;IKKA;GSK3B;DNAPK;Chk1;
NFkB-p65	TBK1;RSK2;PKCZ;PKCA;PKACA;Pim1;p90RSK;MSK2;MSK1;IKKE;IKKB;IKKA;GSK3B;CK2A1;CK1G1;CK1A;Chk1;CAMK4;
NFL	ERK2;CDK5;
NGFR	PKCG;PKACB;
NHE1	ROCK2;ROCK1;PKCD;p90RSK;P38A;ERK2;BRAF;Akt1;
NHE5	GRK2;CK2A1;AMPKA2;
NHEJ1	DNAPK;ATM;Akt1;
NHERF	PKCA;p90RSK;GRK6;CDK1;Akt1;
NIFK	GSK3B;GSK3A;CDK1;
NIPA	Chk1;CDK1;
NKCC1	STLK3;OSR1;AMPKA1;
NKCC2	STLK3;OSR1;AMPKA1;
NKX3-1	PKCA;Pim1;DYRK1B;CK2A2;ATM;
Nlp	PLK1;CDK1;AurB;
NLRP3	PKACA;PAK1;JNK1;Akt1;
NMDAR2B	PKCA;PKACA;DAPK1;CAMK2A;
NME1	NME1;CDK1;
N-Myc	mTOR;GSK3B;CK2A1;
Notch 1	PLK1;MEKK1;HIPK2;DYRK2;CK2A1;CDK8;CDK3;CDK19;
NOX5 iso4	PKCB;PKCA;ERK2;CAMK2A;
NOXA1	PKCA;PKACA;P38A;ERK2;ERK1;
NPM1	PLK3;PLK2;PLK1;NEK2;Cot;CK2A1;CDK6;CDK2;CDK1;CDC7;AurB;AurA;ATR;Akt1;
NR1H4 iso2	PKCZ;PKCA;
NRF1	CDK2;ATM;
NRF2	PKCZ;PKCI;GSK3B;CDK5;AMPKA1;
NRIF3	PAK1;CDK2;
NSBP1	CDK2;CDK1;AurB;
NSFL1C	PKACA;CDK1;
NuaK1	PLK1;NDR2;LKB1;CDK1;Akt1;
NUCKS	CDK2;CDK1;
NUDC	PLK1;AurB;
NUDE1	PKACA;CDK5;CDK2;CDK1;
NuMA-1	CDK2;CDK1;AurB;AurA;
NUMB	PKCI;CAMK4;CAMK2A;CAMK1A;AAK1;
NUP153	ERK2;ERK1;Chk1;
NUP214	ERK2;ERK1;
NUP50	ERK2;ERK1;CDK1;
NUP98 iso2	NEK6;CDK1;
Nur77	JNK1;ERK2;CK2A1;Akt1;
NUSAP1	CDK1;AurB;AurA;ATM;
OBFC2B	DNAPK;ATM;
occludin	PLK3;PKCZ;PKCE;PKCB;GRK7;GRK6;CK2A1;CAMK2G;CAMK2D;CAMK2B;
OGT	GSK3B;Chk1;
optineurin	TBK1;PLK1;IKKB;
ORAI1	PKG1;PKCB;PKACA;
ORC2	PLK1;CDK2;
OSBP2	JNK3;JNK1;GSK3B;GSK3A;ERK1;CK1A;CDK1;
OSR1	WNK1;mTOR;
OTUB1	TGFBR1;CK2A1;
p16-INK4A	IKKB;ATR;
p21Cip1	PKCA;Pim2;Pim1;P38A;NuaK1;MELK;LKB1;LATS2;JNK3;JNK2;JNK1;GSK3B;GSK3A;ERK2;ERK1;DYRK1B;DAPK3;CDK6;CDK4;CDK2;CDK1;ASK1;Akt1;
p27Kip1	SGK1;RSK2;Pim1;p90RSK;KIS;HIPK2;ERK2;ERK1;DNAPK;CK2A1;CDK6;CDK2;CDK16;CDK1;CAMK2A;CAMK1A;ATM;AMPKA1;Akt1;
p300	PKCD;PKCA;P38B;HIPK2;ERK2;ERK1;CDK1;ATM;AMPKA1;Akt1;
P311	PKCZ;PKCE;
P38A	MKK6;MKK4;MKK3;MEKK6;GRK2;ASK1;
P38D	MKK6;MKK3;
P38G	P38G;MKK6;
p47phox	ROCK2;PKCZ;PKCD;PKCB iso2;PKCA;PKACA;P38A;IRAK4;ERK2;ERK1;CK2A1;Akt3;Akt1;
p53	VRK1;TAF1;SMG1;PRPK;PLK3;PKR;PKCD;PKCA;PKACA;PAK4;P38G;P38A;NuaK1;NEK2;MAPKAPK5;MAPKAPK2;LRRK2;LKB1;JNK2;JNK1;HIPK2;GSK3B;GRK5;GRK2;ERK2;ERK1;DYRK2;DYRK1A;DRAK1;DNAPK;DAPK3;DAPK1;CK2B;CK2A1;CK1D;CK1A;Chk2;Chk1;CDK9;CDK7;CDK5;CDK2;CDK1;Btk;AurB;AurA;ATR;ATM;AMPKA1;
p63	p70S6K;JNK1;IKKB;HIPK2;GAK;CDK2;ATM;
p63 iso2	TGFBR1;P38A;
p70S6K	TBK1;PIK3CA;PDK1;p70S6K;NEK6;mTOR;JNK2;JNK1;ERK2;ERK1;CDK1;
p70S6K iso2	PDK1;mTOR;CDK5;
P70S6KB	PKCZ;PKCI;PKCG;PKCE;PKCD;PKCB iso2;PKCB;PKCA;
p73	PLK2;PLK1;PKCB iso2;PKCA;IKKB;CK2A2;Chk1;CDK2;CDK1;AurA;AMPKA1;
p90RSK	PDK1;ERK2;ERK1;Cot;
PAGE4	HIPK1;CLK2;
PAICS	CDK2;CDK1;
PAK1	PKG1 iso2;PDK1;PAK1;MLK3;LKB1;CK2A1;CDK19;
PAK2	PAK2;CDK12;AMPKA2;
PAK4	PRKD2;PRKD1;PAK4;
palladin	ERK1;CDK1;Akt1;
PAPD4	PKACA;Akt1;
PAR3-alpha	PKCI;MARK2;AurB;AurA;
PAR-4	ROCK1;CK2A1;
PARD6A	PKCZ;PKCI;
PARK2	PLK1;PINK1;CK1A;CDK5;AMPKA1;
PARP1	PKACA;ERK2;CDK5;ATR;AMPKA2;AMPKA1;
PARP10	PLK1;CDK2;
PASK	PASK;mTOR;
PBXIP1	TBK1;IKKE;
PDCD10	YSK1;MST4;
PDCD4	p90RSK;p70S6K;Akt1;
PDE3A	PKCA;PKACA;
PDE4B	PKACA;ERK2;
PDE4C iso2	PKACA;ERK2;
PDE4D iso2	PKACA;ERK2;ERK1;
PDE4D iso6	PKACA;MAPKAPK2;ERK1;
PDE5A	PKG1;PKACA;
PDGFRB	PKG2;GRK2;
PDHA1	PDK1;PDHK4;PDHK3;PDHK2;PDHK1;AMPKG2;AMPKB1;AMPKA2;AMPKA1;
PDHA2	PDHK4;PDHK3;PDHK2;PDHK1;
PDHK1	PGK1;Akt2;Akt1;
PDK1	PKCT;PDK1;MELK;CDK1;ASK1;
PD-L1	GSK3B;GSK3A;AMPKA1;
PDX1	P38A;JNK2;ERK2;DNAPK;
PEDF	PKACA;CK2A1;
PELI1	TBK1;IRAK4;IRAK1;IKKE;DAPK1;
PELP1	DNAPK;CDK4;CDK2;ATR;ATM;
PER2	CK2A1;CK1E;CK1D;
PFKFB2	PKACA;AMPKA1;Akt1;
PFKFB3	PKCA;PKACA;Pim2;MAPKAPK2;IKKB;CDK6;AMPKA1;Akt1;
PGK1	PDK1;ERK2;CK2A1;
PHF8	CK2A1;Chk1;CDK1;
PHLPP	GSK3B;CK1A;CDK1;
PIAS1	MAPKAPK2;GSK3B;CK2A1;AMPKA1;
PICH	PLK1;CDK1;
PIK3C3	ULK3;ULK2;ULK1;CDK5;CDK1;
PIK3CG	PKCB;PKACA;PIK3CG;
PIK3R1	QIK;PRKD1;PKACA;PIK3CA;CK2A1;
PIK4CB	PRKD1;CDK1;
PIK4CB iso2	PRKD2;PRKD1;NDR1;
PIKFYVE	SGK1;Akt1;
PIN1	PLK1;PKACA;MLK3;JNK2;JNK1;DAPK1;AurA;
PINK1	PINK1;MARK2;AMPKA2;
PIP4K2A	PRKD1;CK2A1;
PIP5K1C	PRKD1;PDK1;p70S6K;ERK1;CDK5;CDK1;Akt2;Akt1;
PITPNM1	ERK2;CDK1;
PKACA	PKACA;PDK1;
PKAR1A	PKG1;CDK2;CDK16;
PKCB iso2	PKCB iso2;PKCB;
PKCD	PKCD;PDK1;
PKCE	PKCE;PKCA;PDK1;P38B;P38A;mTOR;GSK3B;
PKCT	PKCT;KHS2;
PKD1	PRKX;PKACA;
PKD2	PRKD2;PKACA;GSK3A;CK2A1;AurA;
PKG1	PKG1;PKCA;
PKM	Pim2;GSK3B;ERK2;ERK1;EEF2K;CDK6;CDK5;CDK1;AurB;ATM;Akt1;
PKM iso2	JNK1;CDK6;
PKN1	PKN1;PDK1;CDK1;
PKN2	PDK1;mTOR;CDK1;
PKR	RSK2;PKR;P38A;ERK2;
PLB	PKACA;CAMK2A;
PLCB1	ERK2;ERK1;
PLCB3	PKCA;PKACA;CAMK2A;
PLCG1	PKCA;PKACA;Akt1;
PLD1	CK2A1;AMPKA2;
PLD2	PKCD;PKCA;CDK5;Akt1;
Plectin-1	PKACA;Mnk2;AurB;
PLEKHG6	PLK1;AurB;
PLK1	VRK2;PLK2;PAK1;MAPKAPK2;LOK;Cot;AurB;AurA;
PLM	PKCA;PKACA;
PML	HIPK2;ERK5;CK2A1;CDK2;CDK1;
PML iso4	ERK2;ERK1;
Pnk1	DNAPK;ATM;
POLH	CDK2;ATR;
POLL	DNAPK;CDK2;ATM;
POLR2A	DYRK1A;DNAPK;CDK9;CDK7;CDK13;CDK12;CDK1;BRD4;
PPAR-alpha	PKCB iso2;PKCA;GSK3A;
PPAR-gamma	JNK1;ERK2;CDK9;CDK5;
PPIF	GSK3B;Akt2;
PPME1	Chk1;CAMK1A;
PPP1CA	Lmr2;CDK5;CDK2;CDK1;Akt1;
PPP1R12C	CDK2;AMPKA2;AMPKA1;
PPP1R14A	ROCK2;PRKD1;PKG1;PKCZ;PKCE;PKCD;PKCA;PKACA;ILK;DAPK3;CAMK2A;
PPP1R14B	ROCK2;PKCD;PKCA;ILK;
PPP1R1A	PKCA;PKACA;CDK5;
PPP1R2	MARK3;GSK3B;CK2A1;CDK5;CDK14;ATM;
PPP2R5A	PKR;PKCA;
PPP2R5C	ATM;AMPKA1;
PPP2R5D	PKACA;Chk1;
PR	PKCD;PKCA;ERK2;ERK1;CK2A1;CDK2;
PRAS40	PKM;mTOR;DYRK3;Akt1;
PRC1	PLK1;CDK16;CDK1;
PRDX1	PBK;MST1;CDK1;
PREX1	PKCD;PKACA;
PREX2	PAK2;PAK1;
PRH	GCK;CK1A;
PRKD1	PRKD3;PRKD1;PKCH;PKCE;PKCD;PKCA;PKACA;
PRKD2	PRKD2;PKCH;PKCE;PKCA;CK1E;CK1D;
PRMT5	ROCK1;LKB1;
profilin 1	ROCK1;PKACA;
PRPF19	ATM;Akt1;
PRPF3	CK2A1;Chk1;CDK2;
PRPK	PBK;Akt1;
PRPS1	CDK1;AMPKA1;
PRRC2C	Chk1;AurB;
PSD-95	MARK2;CAMK2A;
PSEN1	PKCA;PKACA;JNK2;GSK3B;DYRK1A;CDK5;
PSEN2	CK2A1;CK1D;AurA;
PSF	Mnk2;Mnk1;GSK3B;
PSMD2	PKACA;Pim3;Pim2;Pim1;NEK6;HPK1;GCK;
PTEN	ROCK1;PLK3;PLK1;PKCZ;LKB1;GSK3B;CK2A1;ATM;
PTP1B	PLK1;PKCA;CLK2;CLK1;CDK1;Akt1;
PTPN2 iso2	CDK2;CDK1;
PTPN22	PKCD;PKCA;
PTPN3	TAK1;P38G;
PTP-PEST	PKCA;PKACA;ERK2;ERK1;CDK2;
PTPRCAP	ERK2;ERK1;CK2A1;
PTS	PKG2;PKG1;AMPKA1;
PUMA	IKKB;IKKA;
PXN	PAK2;PAK1;P38A;JNK1;CDK5;
PXN iso2	PAK4;PAK1;ERK2;ERK1;CDK5;
PXR	VRK1;PKCA;CDK2;CAMK2A;
PYGB	PHKA1;Lmr2;
pyrin	PKN2;PKN1;
QIK	QIK;PKACA;LKB1;
QSK	PKACA;PHKG2;LKB1;
RAB11A	PKCE;PKCB iso2;
RAB3IP	NDR2;NDR1;
RAB5A	PKCE;ERK1;
RAB5B	LRRK2;CDK1;
RAB8A	TAK1;MST3;LRRK2;
RAC1	ERK1;Akt1;
RAD17	CK2B;CK2A1;CK1E;ATR;ATM;
RAD18	CDK2;CDC7;ATM;
RAD51	PLK1;CK2A1;
RAD54L	NEK1;CDK2;
RAD9A	TLK1;CK2A1;CDK2;CDK1;ATM;
Radixin	ROCK1;PKCT;LRRK2;LOK;HGK;GRK2;Cot;
RAF1	RAF1;PKCA;PKACA;PAK3;PAK1;MEK1;LATS1;KSR;ERK1;AMPKA1;
RAGE	PKCZ;ATM;
RALY	Chk1;CDK2;
RAMP	CDK2;CDK1;
RAN	PLK1;PAK4;
RANBP2	Chk1;CDK1;
RANBP3	RSK2;p90RSK;Akt1;
RANGAP1	CK2A1;CDK1;
RAP1B	PKG1;PKACA;
RAP1GAP	PLK1;PKACA;CDK1;
RAP1GAP2	PKG1;PKACA;
RAP80	CK2A1;Chk1;CDK1;ATR;ATM;
RAPGEF2	PKCT;IKKB;CK1A;
Raptor	ULK2;ULK1;TBK1;PKACA;p90RSK;P38B;NLK;mTOR;LATS2;LATS1;JNK1;ICK;GSK3B;ERK2;ERK1;DAPK2;CDK1;AMPKA1;
RARA	PKACA;MSK1;JNK1;CDK7;Akt1;
RARG	GTF2F1;ERK1;CDK7;Akt1;
RASGRP3	PKCT;PKCD;
RASSF1 iso2	PKCA;PKACA;GSK3B;Chk1;CDK4;AurB;AurA;ATR;ATM;
Rb	UL97;PKACA;P38A;Chk2;Chk1;CDK9;CDK7;CDK6;CDK5;CDK4;CDK3;CDK2;CDK18;CDK1;AurB;
Rb-like 1	CDK4;CDK2;
Rb-like 2	UL97;NEK6;CDK6;CDK4;CDK2;
RBM14	Chk1;AurB;
RBM17	P38A;JNK1;ERK2;CLK1;
RBM21	CK1A;ATR;
RBM8A	SRPK1;Akt1;
RBMX	TAK1;AurB;
RCAN1	MEKK3;GSK3B;DYRK1A;
RCHY1	CDK9;CAMK2A;
RDBP	MAPKAPK2;AurB;
RECQL4	CDK2;CDK1;
RED1	PKCZ;Akt3;Akt2;Akt1;
REL	IKKB;IKKA;
RELB	IKKB;IKKA;GSK3B;
REST	PLK1;ERK2;ERK1;
Restin	PLK1;PKN3;PKN1;CK2A1;
Ret	PKCA;PKACA;
RFA2	DNAPK;CDK5;CDK2;CDK1;ATR;ATM;
RGS18	PKG1;PKACA;
RGS19	ERK2;CK2A1;
RHOA	PKG1;PKACA;ERK1;
RhoE	TAO2;TAO1;ROCK1;PKCZ;
RhoGDI alpha	PKCA;PKACA;PAK1;BRSK2;
RICTOR	SGK1;P70S6KB;p70S6K;GSK3B;GSK3A;Akt1;
RIF1	Chk1;AurB;ATM;
Rin1	PRKD2;PRKD1;
RIPK1	ULK1;RIPK1;MAPKAPK2;
RKIP	TBK1;PKCD;PKCA;CDK5;
RMP	PKACA;p70S6K;
RORA	PKCA;CK1A;
RPL13	Chk1;Akt1;
RPL13A	DAPK3;DAPK1;
RPRD1B	mTOR;AurB;
RPS19	PKACA;CAMK1A;
RPS27	P38A;CDK2;
RPS3	PKCD;IKKB;ERK2;ERK1;CDK1;Akt1;
RRAD	PKCA;PKACA;CK2A1;CAMK2A;
RRas	ERK2;ERK1;
RRas2	ERK2;ERK1;
RRM1	mTOR;CDK2;
RRM2	CDK2;CDK1;
RXRA	PKACA;JNK2;JNK1;GSK3B;ERK2;ERK1;
RYR2	PKACA;CAMK2A;
S6	RSK2;PKCD;p90RSK;p70S6K;mTOR;Akt1;
SAMHD1	UL97;CDK2;CDK1;
SAPAP1 iso2	CAMK2B;CAMK2A;
SAPS2	PLK1;CDK1;
SARS	ATR;ATM;
SCML2	CDK2;CDK1;
SCN5A	PKCA;PKACA;CAMK2D;CAMK2A;AMPKA1;
SEC16A	ULK2;ULK1;ERK1;
SEC63	CK2B;CK2A1;
Securin	GSK3B;CAMK2A;
SENP2	p90RSK;Chk1;
separase	PLK1;PKACA;ERK2;CDK1;CAMK2A;ATM;
SERT	PKG1;PKCA;P38A;JNK2;GSK3B;ERK2;ERK1;CAMK2A;
SET iso2	PRKD2;PIK3CG;CK2A1;
SF2	SRPK1;PKACA;AMPKG2;AMPKB1;AMPKA1;
SF3B1	DYRK1B;DYRK1A;CDK2;
SFRS2	PKACB;PKACA;
SGK1	SGK1;PKACA;PIK3C2A;PDK1;NEK6;mTOR;ERK5;
SGO1	NEK2;CDK1;
SH2-B-beta	PKCA;ERK2;ERK1;
SH3RF1	Akt2;Akt1;
SHARP	PAK1;Chk1;
SHARPIN	ERK2;ERK1;
SHC1	PKCB;P38A;
SHOC2	PKCD;PKCA;ERK2;ERK1;
SHP-1	PKG2;PKCA;
SHP-2	PKCH;PKCB iso2;PKCB;PKCA;
SIAH1	ATR;ATM;ASK1;
SIAH2	MRCKB;HIPK2;DYRK2;Chk2;
Sin1	PKCA;mTOR;Akt1;
SIRT1	JNK1;HIPK2;CK2A1;CDK1;CAMKK2;AurA;
SIRT2	CDK2;CDK1;AMPKA1;
SIRT6	JNK1;Akt1;
SIRT7	ATR;AMPKA1;
SKAR	p70S6K;Chk1;
SKI	AurA;Akt1;
SKP2	Pim1;P38A;CDK2;AMPKG2;AMPKB1;AMPKA1;
SLBP	CK2A1;CDK1;
SLC29A1	PKCD;CK2A1;
SLC4A4	TTK;STLK3;PKACA;
SLC6A2	PKCE;PKCA;P38A;
SLC7A11	mTOR;Akt1;
SLK	SLK;PKACA;CK2A1;
SMAD1	TNIK;MINK;HGK;GSK3B;ERK2;CDK9;CDK8;CDK7;BMPR1B;ATM;
SMAD2	TGFBR1;PAK2;OSR1;NLK;MELK;GRK2;ERK2;ERK1;CAMK2A;BMPR1B;
SMAD3	OSR1;NLK;MELK;ERK2;ERK1;CK1G2;CDK9;CDK8;CDK4;CDK2;Akt1;
SMAD4	NLK;MELK;LKB1;GSK3B;ERK1;
SMARCA4	CK1D;ATM;
SMARCC2	ATR;ATM;
SMARCD3	PKCZ;PKCI;
Smc1	ATR;ATM;
SMC3	CK2A2;CK2A1;ATM;
SMCR8	ULK1;TBK1;
smMLCK	PKACA;PAK1;GSK3B;ERK2;ERK1;
SMRT	SIK;IKKA;CK2A1;CAMK2A;
Snail1	PRKD1;PKCZ;PKACA;PAK1;P38A;LATS2;GSK3B;ERK2;DYRK2;CK2B;CK2A1;CK1E;
Snail2	PAK4;PAK1;GSK3B;ERK2;CDK2;
SNAP23	PKM;PKCA;IKKB;
SNAP-25	PKCA;PKACA;
SNAPIN	PKACA;LRRK2;CDK2;
SNCA	PLK3;PLK2;PLK1;GSK3B;GRK5;GRK2;DYRK1A;CK2A1;CK1A;CAMK2A;
SNCB	PLK3;PLK2;PLK1;
snRNP 70	CLK1;CDK2;
SNX27	P38B;P38A;
SOD2	P38B;CDK4;CDK1;
SORT1	PAK2;CK2B;
SOS1	p90RSK;ERK2;
SOX9	ROCK1;PKACA;P38A;GSK3B;ADCK5;
SP1	PKCZ;PKCI;JNK1;GSK3B;ERK2;ERK1;CDK1;ATR;ATM;Akt1;
SP3	ERK2;ERK1;
SPAG5	GSK3B;CDK1;AurA;
SPHK1	ERK2;ERK1;
SPHK2	PRKD1;PDK1;ERK2;ERK1;
SPRY2	Mnk2;Mnk1;DYRK1A;
SPT5	CDK9;CDK7;CDK2;CDK1;
SPTBN1	PKACA;CK2A1;
SQSTM1	TBK1;PKCD;P38D;LRRK2;CK2A1;CK1A;CDK1;AMPKA1;
Src	PKCD;PKACA;PIK3CG;GSK3B;Chk1;CDK5;
SRC-1	ERK2;ERK1;CDK2;CDK1;
SRC-2	ERK2;ERK1;CK2A1;CDK9;
SRC-3	PKCZ;PKACA;P38A;NLK;KIS;JNK1;IKKA;GSK3A;ERK3;DYRK3;CK1E;CK1D;CDK1;
SREBP-1	PKM;PKACA;P38G;P38B;P38A;JNK2;JNK1;GSK3B;ERK2;ERK1;CDK1;
SREBP-1 iso3	PKACA;P38A;JNK1;ERK2;AMPKA1;
SREBP-2	ERK2;ERK1;
SRF	PKG1;PKCA;PKACA;p90RSK;MSK1;MAPKAPK2;DNAPK;DMPK1;CK2A1;CAMK2A;
SRm300	mTOR;Chk1;CDK1;
SRPK1	SRPK1;CK2A2;CK2A1;ATR;ATM;
SRPK2	SRPK2;p70S6K;CK1A;Akt1;
SSB	CK2A1;Akt1;
SSH1	PRKD2;PRKD1;Akt1;
STAT1	PKCD;P38A;IKKB;ERK1;CK2A1;CDK8;CAMK2G;
STAT2	TBK1;IKKE;GSK3B;GSK3A;
STAT3	RSK2;PKCE;PKCD;P38A;NEK6;mTOR;JNK2 iso2;JNK1;IRAK1;GSK3B;GSK3A;CDK5;
STAT5A	ERK2;ERK1;
STAT5B	Pim3;Pim2;Pim1;
STAT6	TBK1;JNK1;
STF-1	ERK2;CDK7;
STIL	PLK4;PLK1;
STIM1	PKACA;ERK2;CDK1;AMPKG2;AMPKB1;AMPKA1;
STING	ULK2;ULK1;TBK1;
STLK3	WNK2;WNK1;PKCT;
STMN1	RSK2;PKG1;PKCB;PKACA;PAK1;P38D;KIS;ERK1;CDK2;CDK1;CAMK4;CAMK2B;CAMK2A;
STMN2	PAK4;JNK1;
STMN3	JNK1;GSK3B;GSK3A;ERK2;CDK5;
SUFU	PKACA;GSK3B;
SUN1 iso9	PLK1;CDK1;
SUN2	PKACA;ATR;
Survivin	PLK1;PKACA;CK2A1;CDK1;AurC;AurB;
Syk	Chk1;AMPKA1;
SYN3	ERK1;CDK1;
syntenin	ULK1;AurA;
TAB1	TAK1;P38A;JNK2;JNK1;ERK2;ERK1;
TAB3	P38A;MAPKAPK3;MAPKAPK2;
TACE	PKCE;PKCD;PKCA;P38A;ERK2;ERK1;
TACSTD2	PKCD;PKCA;
TAGLN2	PKCA;PKACA;ERK2;CDK14;
TAL1	PKACA;MEK1;ERK1;Akt1;
TAO1	MST3;ATM;
Tara iso5	PLK1;NEK2;
Tau	SRPK2;PKACA;
Tau iso2	PKCA;PKACA;GSK3A;CAMK2A;
Tau iso5	PKCA;PKACA;GSK3A;CAMK2A;
Tau iso6	PKCA;GSK3A;CAMK2A;
Tau iso8	TTBK1;SGK1;PKR;PKN1;PKCZ;PKCI;PKCG;PKCE;PKCB iso2;PKCB;PKCA;PKACA;PHKG1;p70S6K;P38G;P38D;NuaK1;MARK2;MARK1;LRRK2;JNK2;JNK1;GSK3B;GSK3A;ERK2;ERK1;DYRK2;DYRK1A;CK2A1;CK1D;Chk2;Chk1;CDK5;CDK2;CDK1;CAMK2A;AMPKA1;
TAZ	LATS2;LATS1;CDK1;
TBC1D1	AMPKA2;AMPKA1;Akt1;
TBK1	TBK1;PKCT;DYRK2;
TCF7L2	TNIK;NLK;
TDP1	DNAPK;ATM;
TDP-43	MEK1;CK2A1;CK1E;CK1D;CK1A;
Tel	P38A;ERK1;
Telethonin	PRKD1;GSK3B;CAMK2A;
TERF2IP	p90RSK;CDK2;
TERT	CDK1;Akt1;
TEX14	PLK1;CDK1;
TFAM	PKACA;ERK2;
TFCP2	CDK3;CDK2;
TFE3	CDK6;CDK4;
TFEB	mTOR;KHS2;CDK6;CDK4;Akt1;
TGFBR1	TGFBR2;PKCA;
TH	RSK2;PKACA;MAPKAPK5;MAPKAPK2;ERK2;ERK1;CAMK2A;
TH iso2	RSK2;PKACA;MAPKAPK2;ERK2;ERK1;CAMK2A;
TH iso3	RSK2;PKACA;MSK1;MAPKAPK5;MAPKAPK2;ERK2;ERK1;CAMK2A;
TH iso4	RSK2;PKACA;MAPKAPK2;ERK1;CAMK2A;
TIAM1	CK1A;CDK1;Akt1;
TICRR	Chk1;CDK2;
TIF1A	RSK2;JNK2;ERK1;CK2A1;CDK2;AMPKG2;AMPKA1;
TIF1B	MAPKAPK2;Chk2;Chk1;ATM;
TIFA	AurA;AlphaK3;Akt1;
TINF2	RSK2;CK2A1;
Tip60	P38A;GSK3B;CDK1;
Titin	PKG1;PKCA;PKACA;CAMK2D;
TK	CDK2;CDK1;
TLE1	HIPK2;CK2A1;
TNF-R1	PKACA;IKKB;
TNKS	PLK1;GSK3B;
TNNI3	PKCE;PKCD;PKCA;PKACA;MST1;AMPKA1;
TNRC15	CDK2;CDK1;
TOB1	JNK2;ERK2;ERK1;
TOB2	CDK4;CDK2;CDK1;
TOP1	PKCA;DNAPK;CK2A1;CDK1;
TOP2A	PLK3;PLK1;PKCB;GSK3B;ERK2;ERK1;CK2A1;CDK1;CDC7;
TOP2B iso2	CK1D;ATM;
TOPBP1	CDK2;ATM;Akt1;
TORC2	ERK2;CDK2;
TORC3	ERK2;ERK1;
TPH2	PKACA;CAMK2A;
TPM1	PIK3CA;DAPK1;
TPPP	PKACA;ERK2;CDK5;
TPR	PKACA;CDK1;
TPX2	CDK5;CDK2;CDK1;AurA;
TRAF2	PKCZ;IKKE;
Trap170	ERK2;ERK1;
TR-beta1	ERK2;ERK1;
TRBP	P70S6KB;p70S6K;Akt1;
treacle	CK2A1;CDK1;
TRF1	PLK1;NEK7;NEK2;CK2A1;CDK1;ATM;Akt1;
TRF2	ERK2;CDK2;
TRIM32	PKACA;CDK1;
TRIP12	TBK1;DAPK3;Chk1;
TRPC3	PKG1;PKCG;PKCA;
TRPC6	PKG1;PKACA;CDK5;
TRPM4	PKCA;CK1E;
TRPM8	PKCB;PKACA;
TRPV1	PKCB iso2;PKCA;PKACA;
TRPV4	SGK1;PKCD;PKACA;
TRPV5	PKCA;PKACA;
TRPV6	PKCB iso2;PKCA;
TSC1	PLK1;IKKB;CDK1;
TSC2	SGK1;PKCD;p90RSK;MAPKAPK2;ERK2;ERK1;CDK6;CDK4;BRSK2;AMPKA1;Akt1;
TTK	TTK;PLK1;ERK2;ERK1;Chk2;CDK2;CDK1;BRAF;
TTRAP	ERK3;ALK4;
TUBA1B	TAK1;PKCB;
TUBG1	CDK2;BRSK1 iso2;BRSK1;
TWIST1	PKCA;P38A;JNK1;ERK2;ERK1;CK2A1;Akt1;
TXA2-R	PKG1;PKCA;PKACA;
TXA2-R iso2	PKG1;PKCA;PKACA;GRK3;GRK2;
TXN	PKCA;MELK;
TXNIP	P38A;ERK2;AMPKA1;
TYMS	CK2A2;CK2A1;
UBE2A	CDK2;CDK1;
UBR5	p90RSK;ATM;
UHRF1	PKACA;CK1D;CDK2;CDK1;
UHRF1 iso2	Pim1;CDK2;
ULK1	PBK;mTOR;AMPKA1;
UNG	GSK3B;GSK3A;CDK2;CDK1;
USF1	P38A;GSK3B;DNAPK;
USF2	GSK3B;CDK5;
USP10	ATM;AMPKA1;
USP14	CDK1;Akt1;
USP16	TTK;PLK1;CDK1;
USP2	TGFBR2;Src;
UVRAG	mTOR;CK1A;
VASP	PRKD2;PRKD1;PKG1;PKCA;PKACA;p90RSK;AMPKA1;
VCP	DNAPK;CDK4;ATR;ATM;Akt1;
VDAC1	NEK1;GSK3B;
VDR	PKCB;PKCA;PKACA;CK2A1;
VHL	NEK1;GSK3B;CK2A1;CK1A;Chk2;AurA;
Vimentin	ROCK1;PLK1;PKCZ;PKCI;PKCA;PKACA;PAK1;MOS;DNAPK;CDK5;CDK1;CAMK2A;AurB;Akt1;
vinexin iso2	ERK2;ERK1;
VRK1	VRK1;PLK3;
VTN	PKCA;PKACA;CK2A1;
WAVE2	ERK2;ERK1;CK2A1;
WDR62	PLK1;JNK1;AurA;
Wee1	PLK1;GSK3B;CK2A1;CK1D;CDK1;BRSK1 iso2;Akt1;
WHSC1	ATM;Akt1;
WIPF1	PKCT;Akt2;
WNK1	WNK3;WNK2;WNK1;SGK1;mTOR;MSK1;Akt1;
WNK4	WNK4;SGK1;MAPKAPK5;MAPKAPK3;MAPKAPK2;
WRN	DNAPK;CDK2;ATR;ATM;
WSTF	P38A;JNK2;ERK1;
WT1 iso7	GSK3B;Akt1;
WTAP	ERK2;ERK1;
XIAP	PKCE;IKKE;GSK3B;CDK1;Akt2;Akt1;
XPA	DNAPK;ATR;ATM;
XPB	CK2A1;CDK7;
XRCC1	DNAPK;CK2A2;CK2A1;Chk2;
XRCC4	DNAPK;CK2A1;
XRN2	CDK9;CDK7;
YAP1	PLK1;PKCZ;NLK;NDR2;NDR1;MST4;MST2;LATS2;LATS1;IKKE;CDK1;AurA;AMPKA1;Akt1;
YAP1 iso2	LKB1;LATS2;LATS1;CK1D;
YAP1 iso3	JNK2;JNK1;
YB-1	RSK2;p90RSK;CK1A;Chk1;Akt1;
YTHDF2	ERK2;ERK1;
YY1	PLK1;CK2A1;AurB;AurA;
ZC3H11A	CDK2;CDK1;
ZNF261	CDK2;CDK1;
ZNF322A	GSK3B;CK1D;Akt1;
ZRANB1	CK1A;Akt1;

## Sheet: Suppl Tab 2
Supplementary Table 2: List of Tyr kinases that phosphorylate each unique substrate
Substrate	Kinases (Tyr)
5-LO	Yes;Hck;FGR;
Abl	LYN;Hck;Fyn;BCR-ABL1;Abl;
Abl iso2	Src;Abl;
Ack	PDGFRB;Etk;Ack;
ACLY	Src;LYN;
ADAM15	Lck;Hck;
AGO2	Src;EGFR;
AKAP8	Src;LYN;
Akt1	Ret;Brk;
ANXA1	Src;EGFR;Abl;
ANXA2	Src;IGF1R;
AP2B1	Src;PRKD1;
AR	Src;Fer;Ack;
Arg	PDGFRB;Arg;Abl;
ARHGAP3	Src;Lck;Fyn;
ARHGAP5	Src;INSR;Brk;
ASK1	JAK2;JAK1;
AurA	Src;AurA;
Bcr	LYN;Hck;Fyn;Fes;BCR-ABL1;Abl;
beclin 1	FAK;EGFR;
Brk	SRMS;Brk;
Btk	TEC;Syk;LYN;ITK;Btk;Abl;
BVR	INSR;BVR;
C/EBP-beta	Arg;Abl;
CASP8	Src;LYN;
CASP9	Src;Abl;
Catalase	Arg;Abl;
caveolin-1	Src;Fyn;Abl;
CBL	Syk;Src;LYN;Lck;INSR;Fyn;EGFR;Abl;
CCDC50	Lck;EGFR;
CD133	Src;Fyn;
CD19	LYN;Abl;
CD5	Lck;Fyn;
CDCP1	Src;FAK;
CDK1	Wee1;Src;PKR;Myt1;HER2;
CDK2	Wee1;CDK7;
CDK4	Yes;Src;LYN;
CHCHD2	BCR-ABL1;Abl;
CK2A1	LYN;FGR;CK2A1;
Cortactin	Syk;Src;Pyk2;Fyn;Abl;
COX-2	LYN;Fyn;
CRK	Arg;Abl;
CRKL	BCR-ABL1;Abl;
CRMP-2	Yes;Fer;
CTNNB1	TrkA;Src;JAK3;HER2;FGFR3;FGFR2;EGFR;Brk;Abl;
CTNNG	Src;Fyn;Fer;
CYCS	Akt3;Akt2;Akt1;
Daple	Src;PDGFRA;INSR;EGFR;
DAPP1	Src;LYN;Lck;
DCBLD2	Fyn;Abl;
DGKA	Src;Lck;
DOK1	Src;Ret;INSR;
DUSP3	ZAP70;Syk;
EGFR	Src iso1;Src;EGFR;Abl;
ELMO1	Src;Hck;AXL;
emerin	Src;Abl;
endophilin A2	Src;FAK;
eNOS	Pyk2;Abl;
ER-alpha	Src;Lck;IGF1R;Abl;
ERK1	Ret;MEK2;MEK1;Lck;JAK2;ERK1;EGFR;
ERK2	Ret;MEK1;JAK2;EGFR;
Etk	TEC;Src;ITK;Btk;
Ets-1	Yes;Src;
EZH2	JAK3;JAK2;
Ezrin	Src iso1;Src;Lck;Fer;EGFR;
FAK	Yes;Src;Ret;Pyk2;PDGFRB;Met;FGR;FAK;Etk;EGFR;
FAM82A2	Src;LYN;
FCGR2A	Syk;LYN;Fyn;BLK;
FCGR2B	LYN;Fyn;BLK;
FCGR2C	Syk;LYN;Fyn;BLK;
Fer	Src;Fer;
FGFR1	FGFR1;Etk;
FGFR3	FGFR3;FGFR1;
FLOT1	Src;Fyn;
FMIP	Src;PDGFRB;
Fyn	PDGFRB;Fyn;CSK;AXL;
G3BP-1	Src;Lck;
GAB1	Src;INSR;Fer;EGFR;
GAB2	ZAP70;JAK2;
galectin-3	Arg;Abl;
GCET2	Syk;LYN;
girdin	Src;EGFR;
GIT1	Src;FAK;
GJB1	Ron;EphB1;EphA1;
GPX1	Arg;Abl;
GRB10	Src;Fyn;
GRB2	JAK2;FGFR2;BCR-ABL1;ALK;
GSK3B	Src;Met;MEK1;GSK3B;
GTF2I iso2	Src;JAK2;Btk;
H2AX	WSTF;JMJD6;CK2A1;
H3	JAK2;JAK1;IGF1R;
Hck	Hck;CSK;Chk1;AXL;
HER2	Yes;Src;HER2;Fyn;
Hic-5	Pyk2;Fyn;
HIPK2	TAK1;Src;HIPK2;Abl;
hnRNP P2	Src;Fyn;
HRas	Src;Arg;Abl;
HS1	Syk;LYN;FGR;
HSP90A	Wee1;Src;
IkB-alpha	Src iso1;Lck;INSR;Btk;Abl;
IKKB	Src;LYN;
IKKG	Src;LYN;Fyn;FGR;
INSR	Met;INSR;
IQGAP1	Src;Met;
IRF3	Arg;Abl;
IRS1	Met;INSR;IGF1R;
ITGB7	Src;FAK;
ITK	TEC;Lck;ITK;Btk;
JNK1	Ret;MKK7;MKK4;MEKK6;ASK1;
JNK2	Ret;MKK4;
Kit	Src iso1;Kit;
Kv1.3	TrkB;Src;
Kv4.3	Src;EGFR;
LAB	Syk;LYN;Kit;
Lasp-1	Src;LYN;BCR-ABL1;Abl;
LAT iso2	ZAP70;Pyk2;FAK;
LAX1	Syk;Lck;
Lck	yopH;Lck;CSK;AXL;
LDH-A	Src;HER2;FGFR1;
LPIN1	Src iso1;Src;
LYN	LYN;EGFR;CTK;AXL;
MDM2	Src;Abl;
Met	Ron;Met;Fer;Etk;Abl;
MLKL	Tyro3;Mer;AXL;
MST1	FGFR4;Abl;
MUC1	Src;PDGFRB;Abl;
NCAM-L1	Src;EphB2;
NMDAR2A	Src;Fyn;
NMT1	LYN;Fyn;
NPHP1	Src;Pyk2;
NRF2	Yes;Src;Fyn;FGR;
NSF	Fes;Fer;
P130Cas	Src;FAK;Etk;Brk;
p27Kip1	Yes;Src;LYN;Abl;
P38A	ZAP70;Ret;MKK6;MKK4;MKK3;MEKK6;Lck;Fyn;ASK1;
P38D	MKK6;MKK3;
p73	Src;Hck;Abl;
PAG	Src;Fyn;
PAK1	JAK2;Etk;
PBK	Src;Met;
PCNA	IGF1R;EGFR;
PDGFRA	PDGFRB;PDGFRA;
PDGFRB	PDGFRB;Arg;Abl;
PDHK1	JAK2;FLT3;FGFR1;Abl;
PDK1	Src;Ret;IGF1R;
PDP1	FGFR1;EGFR;
PECAM-1	Lck;Fyn;
PHB	Kit;INSR;
PIK3R1	Ret;INSR;
PKCD	Src;Fer;
PKM	NPM-ALK;EGFR;
PLCG1	Syk;Ret;PDGFRB;ITK;EGFR;Abl;
PLCG2	Syk;Src;Lck;Fyn;Btk;
PLD2	Src;JAK3;EGFR;
PLEKHG2	Src;Abl;
PLSCR1	Src;Abl;
PPP2CA	Src;Lck;INSR;EGFR;
PRC1	Src;Fyn;
PRKD1	Src;Abl;
PRMT5	Src;JAK2;
profilin 1	VEGFR2;Src;
PSD-95	Src;Fyn;
PSF	Src;ALK;
PSMA7	Arg;Abl;
PTEN	Src;LYN;Lck;INSR;FRK;FGFR3;FGFR2;
PTPRJ	Src;Fyn;
PXN	Src;FAK;Abl;
PXN iso2	Fyn;Brk;
Pyk2	Src;Pyk2;
RAC1	Src;FAK;
RACK1	Tyk2;Src;Abl;
RAD51	BCR-ABL1;Abl;
RAD52	BCR-ABL1;Abl;
RAPGEF1	Src;Hck;Abl;
Ret	Src iso1;Src;Ret;FAK;
RGS16	Src;LYN;EGFR;
RHBG iso6	Syk;Src;
RHOA	Src;Met;BCR-ABL1;
RhoGDI beta	Syk;Src;Abl;
RIPK2	RIPK2;FGR;
RRas	Src;EphB2;
RSK2	Src;Fyn;FGFR3;ERK2;
SHC1	Src;Met;
SHC1 iso2	ZAP70;TrkA;Syk;Lck;JAK3;FAK iso2;EGFR;
SHC1 iso3	Src;EGFR;
SHC3 iso2	TrkB;TrkA;Src;EGFR;
SHP-1	Src;LYN;Lck;INSR;
SHP-2	PDGFRB;Fyn;ALK;
SHPS1	IGF1R;CTK;
Siglec-10	Lck;JAK3;ITK;Fyn;
Siva	Tyk2;Arg;
SLAM	LYN;Lck;Fyn;
SLC25A4	Src;Lck;
SLC4A1	Syk;LYN;
SLP76	ZAP70;Syk;Lck;ITK;
smMLCK	Src;Abl;
SNCA	Syk;Src;Pyk2;Fyn;Abl;
SNIP iso5	ALK;Abl;
SOCS1	Yes;Src;LYN;BLK;
SOCS3	Lck;JAK2;
Src	Src iso1;Src;PKACA;PDGFRB;PDGFRA;GSK3B;EphB2;CSK;Chk1;AXL;
STAP2	Src;JAK2;Brk;
STAT1	Tyk2;Syk;Src;NPM-ALK;JAK3;JAK2;JAK1;FGFR3;
STAT3	Tyk2;TrkA;Src;Ret iso3;PKM;NEK6;Mer;JAK2;Fyn;Fer;AXL;ALK;
STAT5A	Syk;Src;Mer;LYN;Lck;JAK3;JAK2;JAK1;Hck;AXL;
STAT5B	Src;Mer;Hck;Brk;AXL;
STING	Src;EGFR;
STX17	mTOR;Abl;
Syk	Syk;LYN;
Tau iso8	TTBK1;Src;Fyn;Arg;
TBK1	Src iso1;Lck;Hck;FGR;
TDP-43	MEK1;CK1A;
TEC	TEC;ITK;Btk;
TET2	JAK2;FGFR3;
TGFBR2	TGFBR2;Src iso1;Src;
THEMIS	ZAP70;Lck;
TIGIT	Lck;Fyn;
TIRAP	PKCD;Btk;
TLR3	Src;EGFR;
VAV1	Lck;Abl;
VEGFR2	VEGFR2;Src;
WASP	NPM-ALK;LYN;Lck;Hck;Ack;Abl;
WBP2	Yes;Src;
WWOX	Src;Ack;
Yes	CSK;AXL;
YY1	LYN;Abl;
ZAP70	ZAP70;Src;Lck;Abl;

## Sheet: Suppl Tab 3
Supplementary Table 3: List of Ser/Thr kinases that phosphorylate each unique site
Substrate,Site	Kinases (Ser/Thr)
14-3-3 epsilon,208	PLK3;PLK2;
14-3-3 theta,232	CK2A1;CK1A;Bcr;
14-3-3 zeta,232	CK1A;Bcr;
14-3-3 zeta,58	PKACA;MAPKAPK2;Akt1;
37165,335	AMPKB1;AMPKA1;
38261,111	MAPKAPK2;ERK2;ERK1;DNAPK;
38261,288	PKACA;Pim1;
38261,289	PKACA;Pim1;
38261,93	MAPKAPK2;DNAPK;
4E-BP1,37	mTOR;GSK3B;ERK2;
4E-BP1,41	mTOR;CK1E;
4E-BP1,46	mTOR;GSK3B;ERK2;
4E-BP1,65	mTOR;GSK3B;ERK2;ERK1;DYRK2;
4E-BP1,70	mTOR;GSK3B;ERK2;Cot;CDK1;
53BP1,1317	AMPKG2;AMPKA2;AMPKA1;
53BP1,1678	Chk1;CDK1;
5-LO,272	PKACA;MAPKAPK2;CAMK2A;
ABCA1,2054	PKACA;EGFR;
ABCB1,667	PKCA;PKACA;
ABCB1,671	PKCA;PKACA;
Abi-1,183	ERK2;ERK1;
Abi-1,216	ERK2;ERK1;CDK1;
Abi-1,225	ERK2;ERK1;
Abi-1,265	ERK2;ERK1;
Abi-1,267	ERK2;ERK1;
Abi-1,392	ERK2;ERK1;
Abi-1,394	ERK2;ERK1;
Abi-1,410	ERK2;ERK1;
Abl,735	TTK;MST2;MST1;Cot;CLK4;CLK1;
ACC1,80	AMPKA2;AMPKA1;
acinus,1180	SRPK2;Akt1;
ADAR,1033	Akt3;Akt2;Akt1;
ADD1,355	ERK2;CDK1;
ADD1,726	PKCZ;PKCD;PKCA;PKACA;Chk1;
ADD2,713	PKCZ;PKCA;PKACA;Chk1;
ADRA1D,300	PKCA;GRK2;
ADRA1D,323	PKCA;GRK2;
ADRA1D,332	PKCA;GRK2;
ADRA1D,334	PKCA;GRK2;
ADRA1D,516	PKCA;GRK2;
ADRA1D,518	PKCA;GRK2;
ADRB2,346	PKACA;Akt1;
ADRB2,355	GRK6;GRK5;GRK3;GRK2;
ADRB2,356	GRK6;GRK5;GRK3;GRK2;
ADRB2,384	GRK5;GRK2;
ADRB2,396	GRK5;GRK2;
ADRB2,401	GRK5;GRK2;
ADRB2,407	GRK5;GRK2;
ADRB2,411	GRK5;GRK2;
AGO2,387	P38A;MAPKAPK2;Akt3;
Akt1,308	Tyro3;TBK1;PRKD1;PKCB;PKCA;PIK3CA;PDK1;Mer;IKKE;ERK4;CDK1;CAMKK2;AXL;
Akt1,473	TBK1;PRKD1;PKCB;PKCA;PIKFYVE;PIK3R1;PDK1;mTOR;Mer;MAPKAPK2;LRRK2;ILK;IKKE;DNAPK;CDK1;AXL;
AML1 iso8,276	ERK2;ERK1;CDK6;CDK2;CDK1;
AML1 iso8,293	ERK2;ERK1;CDK6;CDK2;CDK1;
AML1 iso8,300	ERK2;ERK1;CDK6;CDK2;CDK1;
AML1 iso8,303	ERK2;ERK1;CDK6;CDK2;CDK1;
AML1 iso8,424	CDK6;CDK1;
AML1 iso8,462	ERK2;ERK1;
AML1 iso8,48	CDK6;CDK1;
AML1,249	HIPK2;ERK2;ERK1;
AML1,266	ERK2;ERK1;
AML2,14	AurB;AurA;
AML2,173	AurB;AurA;
AML3,118	JNK1;AMPKA1;
AML3,28	ERK1;Akt1;
AML3,465	CDK4;CDK1;
AMOT,175	LATS2;LATS1;
amphiphysin,272	CDK5;CDK1;
amphiphysin,276	CDK5;CDK1;
amphiphysin,285	CDK5;CDK1;
AMPKA1,183	MLK3;LKB1;CAMKK2;CAMKK1;CAMK2B;BRSK2;BRSK1 iso2;AMPKA1;
AMPKA1,486	GSK3B;AMPKA1;
AMPKA1,490	GSK3B;GSK3A;
AMPKA1,494	AMPKA1;Akt1;
AMPKA1,496	PKCB;PKCA;AMPKA1;Akt1;
AMPKA2,172	TAK1;CAMKK2;
AMPKB1,24	PKACA;AMPKA1;
ANKRD17,2045	mTOR;CDK2;
ANXA1,28	PKCB;PKCA;
ANXA2,26	PKCB;PKCA;
AP2M1,156	BIKE;AAK1;
APC,1504	CK1G1;CK1D;CK1A;
APC,1505	CK1G1;CK1D;CK1A;
APC,1507	CK1G1;CK1D;CK1A;
APC,1510	CK1G1;CK1D;CK1A;
APC1,291	PLK1;CDK1;
APC1,355	PLK1;CDK1;
APC1,373	PLK1;CDK1;
APC1,377	PLK1;CDK1;
APC1,530	PLK1;CDK1;
APC1,547	PLK1;CDK1;
APC1,688	PLK1;CDK1;
APC1,701	PLK1;CDK1;
APC4,779	PLK1;CDK1;
APLP2,736	JNK3;JNK2;JNK1;CDK1;
APOBEC3G,218	PKACA;CAMK2A;
APP iso4,668	JNK3;JNK2;JNK1;CDK5;
APP,743	LRRK2;CDK1;
AQP2,256	PKACA;CK1A;
AR,215	Pim1;Akt1;
AR,310	CDK5;CDK11B;CDK1;
AR,516	ERK2;ERK1;CDK7;CDK1;
AR,579	PKCA;PAK6;
AR,651	P38A;JNK1;ERK1;
AR,83	CDK9;CDK5;CDK1;
ARHGAP19,422	ROCK1;Akt1;
ARHGEF2 iso2,885	PAK4;PAK1;MARK2;
ARHGEF2 iso2,959	MARK2;ERK1;
ARHGEF2,172	MARK2;Chk1;
ARHGEF2,679	ERK2;ERK1;
ARHGEF2,886	PAK1;AurA;
ARHGEF6,684	PKG1;PKACA;
ARP2,237	PLK4;Nik;
ARP2,238	PLK4;Nik;
ARPC1B,21	PAK1;AurA;
ARPP-19,104	PKG1;PKACA;
ARRB1,412	ERK2;ERK1;
ARRB2,14	ERK2;ERK1;
ARRB2,276	ERK2;ERK1;
Artemis,503	DNAPK;ATM;
Artemis,516	DNAPK;ATR;ATM;
Artemis,645	DNAPK;ATR;ATM;
AS160,318	SGK1;p90RSK;Akt1;
AS160,341	SGK1;p90RSK;Akt1;
AS160,568	SGK1;p90RSK;Akt1;
AS160,570	SGK1;p90RSK;Akt1;
AS160,588	SGK1;p90RSK;Chk1;Akt1;
AS160,642	SGK1;p90RSK;Akt1;
AS160,666	SGK1;p90RSK;Akt1;
AS160,751	SGK1;p90RSK;Akt1;
ASB2,371	ERK2;ERK1;
ASB8,17	TBK1;IKKE;
ASF1A,192	TLK2;DNAPK;
ASK1,83	RSK2;Pim1;Akt2;Akt1;
ASK1,838	PRKD1;LRRK2;ASK1;
ASK1,966	PDK1;ASK1;
ataxin-1,775	RSK3;PKACA;MSK2;MSK1;Akt1;
ATF-1,36	CK2A1;CK1A;
ATF-1,41	CK2A1;CK1A;
ATF-1,47	CK2A1;CK1A;
ATF-1,50	CK2A1;CK1A;
ATF-1,51	CK2A1;CK1A;
ATF-1,63	MSK1;CDK3;
ATF-2,121	PKCB iso2;PKCB;PKCA;
ATF-2,62	VRK1;PKACA;
ATF-2,69	PLK3;P38B;P38A;JNK2;JNK1;ERK1;
ATF-2,71	PLK3;P38G;P38B;P38A;JNK2;JNK1;ERK2;ERK1;
ATF-2,90	JNK2;JNK1;
ATF-4,215	CK2B;CK2A1;
ATG16L1,278	ULK1;IKKA;
ATG4B,34	PFKP;Akt1;
ATG9A,761	ULK1;AMPKA1;
ATM,1981	ATR;ATM;
AurA,288	PKACA;PAK1;AurA;
AurA,342	PAK1;AurA;
AurB,232	MST1;AurB;
AurB,331	Chk2;Chk1;
BACE,498	ROCK2;CK1D;CK1A;
BAD,118	RAF1;PRKD1;PKCI;PKCE;PKACA;PAK1;BRAF;ARAF;
BAD,134	PAK1;BRAF;
BAD,75	RSK2;RAF1;PRKD1;PKCT;PKCI;PKCE;PKACA;Pim3;Pim1;PAK1;p90RSK;ERK2;ERK1;BRAF;ARAF;
BAD,99	RSK2;RAF1;PRKD1;PKCT;PKCI;PKCE;PKACA;PAK1;BRAF;ARAF;Akt1;
BAF,2	VRK2;VRK1;
BAF,3	VRK2;VRK1;
BAF,4	VRK3;VRK2;VRK1;
BAG3,285	mTOR;ERK1;
BAG3,289	mTOR;ERK1;
BANP,337	ERK2;ERK1;
BANP,352	ERK2;ERK1;
BAP37,176	Akt2;Akt1;
BAP37,39	PKCA;AurA;
BAP37,91	CAMK4;Akt2;Akt1;
BARD1,148	CDK2;CDK1;
BARD1,251	CDK2;CDK1;
BARD1,288	CDK2;CDK1;
BARD1,299	CDK2;CDK1;
Bcl-2,56	P38A;JNK3;ERK2;ERK1;CDK1;
Bcl-2,70	PKCD;PKCA;JNK3;JNK1;
Bcl-2,74	JNK3;ERK2;ERK1;
Bcl-2,87	P38A;JNK3;JNK1;ERK2;ERK1;
Bcl-3,454	IKKB;IKKA;
Bcl-6,333	ERK2;ERK1;
Bcl-6,343	ERK2;ERK1;
Bcl-xL,115	JNK2;JNK1;
Bcl-xL,47	JNK2;JNK1;
Bcl-xL,62	PLK1;PINK1;P38A;MAPKAPK2;JNK2;JNK1;GSK3B;GSK3A;
beclin 1,30	ULK2;ULK1;
beclin 1,90	STYK1;MAPKAPK3;MAPKAPK2;DAPK3;Chk2;CAMK2A;AMPKA1;
beclin 1,93	STYK1;Chk2;CAMK2A;AMPKA1;
beclin 1,96	ULK1;CAMK2A;AMPKA1;
BEST1,358	PKCD;PKCA;
BID,59	JNK3;JNK2;JNK1;
BIM iso2,44	JNK1;CDK1;
BIM,69	ERK2;ERK1;
BIN1,348	CDK5;CDK2;
BKR2,373	PKCA;GRK4;
BLM,122	ATR;ATM;
BLM,182	Chk2;Chk1;
BLM,99	ATR;ATM;
BMAL1,520	JNK2;JNK1;
BMAL1,527	JNK2;JNK1;
BMAL1,592	JNK2;JNK1;
BMF,74	JNK1;ERK2;
BORA,501	PLK1;ATR;
Borealin,219	CDK1;AurB;
BPY2-IP1,900	CDKL5;CDKL2;
BRAF,365	Akt3;Akt1;
BRAF,401	ERK2;ERK1;
BRAF,429	Akt3;Akt1;
BRAF,753	ERK2;ERK1;
BRCA1,114	CDK2;CDK1;
BRCA1,1189	CDK1;ATM;
BRCA1,1423	ATR;ATM;
BRCA1,1457	ATR;ATM;
BRCA1,1497	CDK2;CDK1;ATM;
BRCA1,1524	ATR;ATM;
BRF1,203	MAPKAPK2;Akt1;
BRF1,54	PKACA;MAPKAPK2;
BRF1,92	MAPKAPK2;Akt1;
BRSK1 iso2,205	LKB1;CAMKK1;BRSK1 iso2;
BUB1B,1043	TTK;CDK1;
BUB1B,543	TTK;CDK1;
BUB1B,670	TTK;CDK1;
BVR,230	PKCZ;PKCD;ERK1;
C/EBP-alpha,21	ERK2;ERK1;
C/EBP-beta,235	HIPK2;ERK2;ERK1;
C/EBP-beta,76	HIPK2;CDK2;
C5aR,334	PKCG;PKCD;PKCB iso2;PKCB;PKCA;
CACNA1C,1981	PRKD1;PKACA;
CACNA1H,1198	CAMK2G;CAMK2A;
CAD,1859	PKACA;p70S6K;
CAD,456	ERK2;ERK1;
Caldesmon iso4,534	ERK2;ERK1;
Caldesmon,789	ERK2;ERK1;
Calnexin,583	ERK1;CDK1;
CALU,196	PLK3;PLK2;
CALU,44	PLK3;PLK2;
CALU,60	PLK3;PLK2;
CAMK2A iso2,332	CAMK4;CAMK1A;
CAMKK2,511	PKACA;DAPK1;
capicua,1389	ERK2;ERK1;
capicua,1409	ERK2;ERK1;
capicua,173	RSK2;p90RSK;
CAPN2,50	ERK2;ERK1;
CARD11,558	HPK1;Akt1;
CARHSP1,52	SGK1;p90RSK;Akt1;
CASP8,387	ERK2;ERK1;CDK1;
CASP9,125	ERK2;ERK1;CDK1;
CBP,93	ERK2;ERK1;
CBX3,93	PKACA;MSK1;
CBX4,497	P38A;HIPK2;
CBY1,20	Akt2;Akt1;
CCDC6,244	Chk1;CDK2;
CCNB1,126	PLK1;ERK2;CDK1;
CCNB1,128	PLK1;ERK2;CDK1;
CCNB1,133	PLK3;PLK1;
CCND1,286	IKKA;GSK3B;DYRK1A;
CCND2,280	P38A;GSK3B;
CCND3,283	P38G;P38D;P38B;GSK3B;
CCNE1,395	GSK3B;GSK3A;CDK2;
CCNE1,399	CDK2;CDK1;
CCNH,315	CK2A2;CK2A1;
CCT2,260	p90RSK;p70S6K;Akt1;
CD5,434	PKCG;PKCB;PKCA;
CD5,436	PKCG;PKCB;PKCA;
CDC16,112	PLK1;CDK1;
CDC23,562	PLK1;CDK1;
CDC23,565	PLK1;CDK1;
CDC25A,124	Chk2;Chk1;
CDC25A,178	Chk2;Chk1;
CDC25A,279	Chk2;Chk1;
CDC25A,283	CDK2;CDK1;
CDC25A,293	p90RSK;Chk2;Chk1;
CDC25A,76	GSK3B;Chk1;
CDC25A,79	NEK11;CK1A;
CDC25A,82	NEK11;CK1A;
CDC25B,169	MELK;MAPKAPK2;
CDC25B,323	MELK;MAPKAPK2;
CDC25B,353	PLK1;p90RSK;MAPKAPK2;AurA;
CDC25B,375	PLK1;MAPKAPK2;BRSK1 iso2;
CDC25B,50	PLK1;CDK1;
CDC25C,168	JNK2;JNK1;CDK1;
CDC25C,198	PLK3;PLK1;
CDC25C,214	CDK2;CDK1;
CDC25C,216	TAK1;MARK3;MAPKAPK2;Chk2;Chk1;BRSK1 iso2;
CDC26,7	LATS2;LATS1;
CDC27,205	PLK1;CDK1;
CDC27,209	PLK1;CDK1;
CDC27,426	PLK1;CDK1;
CDC27,430	PLK1;CDK1;
CDC27,434	PLK1;CDK1;
CDC27,435	PLK1;CDK1;
CDC27,446	PLK1;CDK1;
CDC37,13	CK2A2;CK2A1;
CDC7,376	CDK2;CDK1;
CDCA5,111	CDK1;AurB;
CDCA5,115	PLK1;CDK1;AurB;
CDCA5,126	CDK1;AurB;
CDCA5,139	CDK1;AurB;
CDCA5,151	PLK1;CDK1;AurB;
CDCA5,159	CDK1;AurB;
CDCA5,164	CDK1;AurB;
CDCA5,209	ERK2;ERK1;CDK1;
CDCA5,33	CDK1;AurB;
CDCA5,79	ERK2;ERK1;CDK1;AurB;
CDCA5,83	CDK1;AurB;
CDH1,844	CK1E;CK1D;CK1A;
CDK1,161	Cot;CDK7;
CDK16,12	PKACA;BRSK2;
CDK2,160	ERK2;ERK1;CDK7;CDK20;CDK2;
CDK4,172	JNK2;JNK1;CDK7;
CDK7,164	CDK2;CDK1;
CDK7,170	PKCI;CDK2;CDK1;
CDK9,347	PKACA;CDK9;
CDKN2D,76	CDK2;CDK1;
CDT1,29	JNK1;CDK2;
CDT1,391	P38A;JNK1;
CDT1,402	P38A;JNK1;CDK1;
CDT1,406	P38A;JNK1;CDK1;
CDT1,411	P38A;JNK1;CDK1;
CDT1,491	P38A;JNK1;
CDX2,283	P38A;GSK3B;CDK2;
CELF1,28	PKCA;Akt1;
CELF1,302	PKCA;CDK6;CDK4;
CENPA,7	AurB;AurA;
CENPJ,595	PLK4;PLK2;
CENTA1,276	PKCE;PKCA;
CENTA1,87	PKCE;PKCA;
CEP131,78	PLK4;MAPKAPK2;
CEP55,425	ERK2;CDK1;
CEP55,428	ERK2;CDK1;
CETN2,170	PKACA;AurA;
CFLAR iso2,193	PKCB;PKCA;
CFLAR,193	PKCB;PKCA;
CFTR,660	PKG1;PKCA;PKACA;
CFTR,700	PKG1;PKACA;
CFTR,737	PKCA;PKACA;Lmr2;AMPKA1;
CFTR,768	PKACA;AMPKA1;
CFTR,795	PKCA;PKACA;
CFTR,813	PKCA;PKACA;AMPKA1;
CHAT iso3,255	PKCG;PKCB iso2;PKCB;PKCA;
CHAT iso3,346	PKCG;PKCB iso2;PKCB;PKCA;
CHAT iso3,347	PKCG;PKCB iso2;PKCB;PKCA;
CHAT iso3,440	PKCZ;PKCG;PKCE;PKCD;PKCB iso2;PKCB;PKCA;
CHAT iso3,476	PKCZ;PKCG;PKCE;PKCD;PKCB iso2;PKCB;PKCA;
Chk1,280	p90RSK;Akt1;
Chk1,286	CDK2;CDK1;
Chk1,296	Chk1;ATR;
Chk1,301	CDK2;CDK1;
Chk1,345	Cot;ATR;ATM;
Chk2,33	Chk2;ATM;
Chk2,35	Chk2;ATM;
Chk2,383	DNAPK;Chk2;
Chk2,387	DNAPK;Chk2;
Chk2,68	ZAK;TTK;PLK1;DNAPK;Chk2;ATR;ATM;
CIITA,280	ERK2;ERK1;
CIITA,288	ERK2;ERK1;
CK2A1,360	ERK2;CDK1;
CK2A1,362	ERK2;CDK1;
CK2B,2	CK2A2;CK2A1;
CK2B,3	CK2A2;CK2A1;
CLASP2,507	GSK3B;CDK1;
CLASP2,541	CDK5;CDK1;
Claudin-1,191	PKCB;PKCA;
Cofilin-1,3	TESK1;ROCK2;PRKD1;LIMK2;LIMK1;
coilin,184	VRK2;VRK1;
COL4A3,1435	PKACA;COL4A3BP;
COL4A3BP,132	PRKD1;CK1G2;
COPS1,474	ATR;ATM;
COPS5,201	IKKB;IKKA;
COPS5,205	IKKB;IKKA;
coronin 1B,2	PKCE;PKCA;P38A;
Cortactin,113	PAK1;ATM;
Cortactin,298	PRKD3;PRKD2;PRKD1;Chk1;
Cortactin,405	PKCD;PAK1;ERK2;ERK1;CDK2;CDK1;
Cortactin,418	PAK1;ERK2;ERK1;
CREB,107	ATR;ATM;
CREB,119	TSSK4;SGK1;RSK3;RSK2;PRKD1;PKCE;PKACA;p90RSK;MSK2;MSK1;MAPKAPK2;DYRK3;Cot;CAMK4;ATM;
CREB,257	HIPK2;CDK1;
CREB,94	CK2A1;CK1A;
CREB,97	CK2A1;CK1A;ATM;
CREM,277	ERK1;CDK1;
CRMP-1,509	CDK5;CDK2;
CRMP-1,522	DYRK2;CDK5;
CRMP-2,518	GSK3B;GSK3A;
CRMP-2,522	DYRK2;CDK5;
CRMP-2,555	ROCK2;ROCK1;
CRMP-4,522	DYRK2;CDK5;
CTBP1,158	PAK6;PAK1;AMPKA1;
CTBP1,422	JNK1;HIPK2;
CTBP2,164	PKACA;PAK6;
CtIP,327	CDK1;AurA;
CTNNB1,112	PRKD1;CK2A2;
CTNNB1,33	JNK1;IKKA;GSK3B;GSK3A;
CTNNB1,37	JNK1;IKKA;GSK3B;GSK3A;
CTNNB1,41	JNK1;IKKA;GSK3B;GSK3A;
CTNNB1,45	PKCZ;PKACA;IKKA;CK1E;CK1D;CK1A;
CTNNB1,552	PKACA;PAK1;CAMK2A;Akt2;Akt1;
CTNNB1,675	PKACA;PAK4;PAK1;MEKK2;
CTNND1 iso3,268	CK1E;CK1A;
CTNND1,268	PKCE;CK1E;
CTNND1,308	ERK2;ERK1;
CTNND1,310	ERK2;ERK1;
CTNND1,906	ERK2;ERK1;
CTPS,455	PKCA;PKACA;
CXCR4,324	PKCD;GRK6;
CXCR4,325	PKCD;GRK6;
CXCR4,339	Pim1;GRK6;
CYBA,147	PKCD;PKCA;
CYLD,418	IKKB;CAMK2A;
CYP3A4,116	PKCA;PKACA;
CYP3A4,119	PKCA;PKACA;
CYP3A4,134	PKCA;PKACA;
CYP3A4,259	PKCA;PKACA;
DAB2,24	PKCG;PKCD;PKCB iso2;
DAB2,723	ROCK2;CAMK2G;
DAP3,185	PKCD;PKACA;
DAP3,186	PKCD;PKACA;
DAP3,31	PKCD;PKACA;
DAPK1,289	RSK2;p90RSK;DAPK1;
DAPK1,734	ERK2;ERK1;
DAPK3,265	ROCK1;DAPK3;
DAPK3,299	ROCK1;DAPK3;
DAT,12	PKCA;CAMK2A;
DAT,7	PKCA;CAMK2A;
DAXX,668	RIPK3;HIPK3;
DBF4,449	ATR;ATM;
DBF4,502	ATR;ATM;
DBF4,539	ATR;ATM;
DCBLD2,618	Fyn;Abl;
DCK,74	CK1D;ATR;ATM;
DDHD1,11	CDK5;CDK1;
DDHD1,727	CDK5;CDK1;
DDIT3,30	CK2A1;AMPKA1;
DDX3,204	CDK2;CDK1;
DDX48,163	CDK2;CDK1;
DDX58,770	DAPK1;CK2A1;
DDX58,8	PKCA;DAPK1;
DDX58,855	IKKE;CK2A1;
DENND3,472	ULK2;ULK1;
DENND3,490	ULK2;ULK1;
DEPDC5,1530	Pim1;Akt1;
DEPTOR,286	p90RSK;p70S6K;mTOR;CK1A;
DEPTOR,287	p90RSK;p70S6K;CK1A;
DEPTOR,291	p90RSK;p70S6K;CK1A;
desmin,12	ROCK1;PKACA;AurB;
desmin,17	ROCK1;PKACA;AurB;
desmin,28	GSK3B;GSK3A;
desmin,32	GSK3B;GSK3A;
desmin,60	ROCK1;AurB;
desmin,76	ROCK1;PKACA;
Desmoplakin,2849	PKACA;GSK3B;
Destrin,3	TESK1;LIMK2;LIMK1;
DHPS,233	ERK2;ERK1;
DISC1,713	PKACA;CDK1;
DLG1,122	P38G;P38D;
DLG1,158	P38G;P38D;ERK5;CDK2;CDK1;
DLG1,209	P38G;P38D;
DLG1,443	P38G;CDK2;CDK1;
DLG3 iso2,295	CK2B;CK2A1;
DNAJC5,10	PKCG;PKACA;
DNAPK,2609	DNAPK;ATR;ATM;
DNAPK,2612	DNAPK;ATR;ATM;
DNAPK,2638	DNAPK;ATM;
DNAPK,2647	DNAPK;ATR;ATM;
DNAPK,3205	PLK1;DNAPK;ATM;
DNMT1,154	CDK5;CDK2;CDK1;
DOR-1,361	GRK3;GRK2;
DOR-1,363	GRK3;GRK2;
Doublecortin iso2,321	JNK2;JNK1;
Doublecortin iso2,331	JNK2;JNK1;
Doublecortin iso2,334	JNK2;JNK1;
DROSHA,300	P38A;GSK3B;
DRP1,616	PKCD;ERK2;ERK1;CDK5;CDK2;CDK1;Akt1;
DRP1,637	PRKD1;PKACA;Pim1;AMPKA1;
DRPLA,739	JNK3;JNK1;
DTD1,179	CK2A1;CDC7;
DTD1,181	CK2A1;CDC7;
DTD1,182	CK2A1;CDC7;
DTD1,187	CK2A1;CDC7;
DTD1,194	CK2A1;CDC7;
DTD1,196	CK2A1;CDC7;
DTD1,197	CK2A1;CDC7;
DTD1,204	CK2A1;CDC7;
DTD1,205	CK2A1;CDC7;
DUSP5,321	ERK2;ERK1;
DUSP5,346	ERK2;ERK1;
DUSP5,376	ERK2;ERK1;
DUSP6,159	ERK2;ERK1;
DUSP6,197	ERK2;ERK1;
DVL2,143	CK1E;CK1D;
DVL2,224	CK1E;CK1D;
DVL3,280	NEK2;CK1E;
DVL3,643	NEK2;CK1E;
DYN2,764	CDK2;CDK1;
DYRK1B,421	ERK2;DYRK1B;
E2A,139	CDK4;CDK2;
E2A,245	CDK4;CDK2;
E2F1,31	ATR;ATM;
E2F1,332	TBK1;CDK1;
E2F1,337	TAK1;CDK1;
E2F1,364	PKACA;Chk2;
E2F1,403	P38B;GSK3B;CDK7;
E2F1,433	P38B;GSK3B;CDK7;
E2F3,124	Chk2;Chk1;
EAR-2,83	PKCT;PKCD;PKCA;
EB3,176	AurB;AurA;
Ebp1,360	PKCD;PKCA;
EDC3,161	Akt2;Akt1;
EEF1A1,432	ROCK2;PASK;
EEF1A2,21	RAF1;BRAF;
EEF2,595	NEK2;CDK2;CDK1;
EEF2K,359	P38D;CDK1;
EEF2K,366	p90RSK;P70S6KB;p70S6K;EEF2K;
EEF2K,396	P38D;P38B;EEF2K;
EEF2K,398	AMPKA2;AMPKA1;
EEF2K,78	EEF2K;ChaK1;
EFHD2,74	CDK5;CDK1;
EGFR,1039	P38B;P38A;
EGFR,1041	P38B;P38A;
EGFR,229	Akt2;Akt1;
EGFR,678	PKN3;PKN1;PKCE;PKCD;PKCA;
EGFR,693	PKG2;P38A;ERK2;ERK1;
EGLN2,130	CDK6;CDK4;CDK2;
eIF2-alpha,49	PKR;PERK;HRI;
eIF2-alpha,52	RSK2;PKR;PERK;P38A;MARK2;HRI;ERK2;
eIF3-epsilon,46	CDK19;CDK11B;
EIF4B,422	p90RSK;p70S6K;MELK;
EIF4E,209	Mnk2;Mnk1 iso2;Mnk1;
eIF4G iso8,1232	ERK2;ERK1;
EIF4G3,1156	CAMK1G;CAMK1B;CAMK1A;
EIF6,235	PKCB iso2;PKCA;GSK3B;
ELK1,383	P38A;MSK1;ERK2;ERK1;
ELK1,389	P38A;ERK1;
ELK4,381	P38A;ERK1;
ELK4,387	P38A;ERK1;CDK2;
EMSY,207	PKACA;Akt3;
EMSY,209	Akt3;Akt1;
ENG,646	TGFBR1;ALK1;
ENG,649	TGFBR1;ALK1;
eNOS,1177	PKG2;PKACA;AMPKA1;Akt1;
eNOS,495	PKG2;PKCA;PKACA;
eNOS,615	PKACA;Akt1;
eNOS,633	PKG2;PKACA;Pim1;AMPKA1;
ENSA,109	PKG1;PKACA;
EPB41 iso4,312	PKCB;PKCA;
EphA2,892	PKCZ;PKCB;PKCA;
EphA2,897	RSK2;p90RSK;Akt1;
EPRS,999	p70S6K iso2;p70S6K;CDK5;
ER-alpha,104	NLK;mTOR;GSK3B;ERK2;ERK1;CDK3;CDK2;
ER-alpha,106	NLK;mTOR;GSK3B;ERK2;ERK1;CDK3;CDK2;
ER-alpha,118	P38A;NLK;IKKA;GSK3B;ERK2;ERK1;CDK7;CDK3;CDK2;
ER-alpha,167	RSK2;p90RSK;p70S6K;NLK;IKKE;CK2A1;AurA;Akt2;Akt1;
ER-alpha,294	P38A;CDK2;
ER-alpha,305	TBK1;PKACA;PAK4;PAK1;AurA;Akt1;
ERK1,202	MEK2;MEK1;EGFR;
ERK1,207	MEK1;ERK1;
ERK2,185	MEK1;EGFR;
ERK2,246	ERK2;CK2A1;
ERK3,189	PAK2;ERK3;
ERK5,496	p90RSK;ERK5;
ERK5,733	ERK5;ERK2;ERK1;
Ets-1,38	ERK5;ERK2;
ETV1,191	PKACA;p90RSK;
ETV1,216	PKACA;p90RSK;
ETV1,334	PKACA;p90RSK;
EVI1,436	CDK3;CDK2;
EWS,79	P38B;P38A;JNK1 iso2;ERK2;ERK1;ATR;ATM;
EXO1,746	Chk1;AMPKA1;
EXOC7,250	ERK2;ERK1;
EZH2,345	PKCI;CDK2;CDK1;
EZH2,367	P38A;GSK3B;
EZH2,487	PKCI;CDK1;
Ezrin,567	ROCK1;PKCT;PKCI;PKCA;MST4;LRRK2;LOK;HGK;GRK2;Cot;Akt2;
F3,285	PKCA;P38A;
F3,290	PKCA;P38A;
FADD,194	PLK1;MKK7;MEKK1;CK1A;
FAF1,289	CK2A1;AurA;
FAF1,291	CK2A1;AurA;
FAM195B,21	ERK2;ERK1;
FAM195B,30	ERK2;ERK1;
FANCD2,691	ATR;ATM;
FANCD2,717	ATR;ATM;
FANCI,556	ATR;ATM;
FANCI,559	ATR;ATM;
FBXW7,10	PKCI;PKCE;PKCA;
FBXW7,18	PKCI;PKCE;PKCA;
FBXW7,205	ERK2;ERK1;
FBXW7,227	SGK1;Akt1;
FCER1G,69	PKCD;PKCB;PKACA;
Fe65,228	ATR;ATM;
FEZ1,58	MARK3;MARK2;MARK1;
FGFR1,777	P38A;ERK2;ERK1;
FGFR2,780	ERK2;ERK1;
FHOD1,1131	ROCK1;PKG1;
FHOD1,498	ERK2;ERK1;
FLI,436	SGK3;Akt1;
FLNA,1459	CDK6;CDK4;CDK1;
FLNA,2152	PKACA;PAK1;p90RSK;CDK6;CDK4;Akt1;
FLNC,2233	Akt2;Akt1;
FMR1,500	p70S6K;CK2A1;
Fos,232	ERK5;ERK2;ERK1;
Fos,362	RSK2;p90RSK;
FOXK2,373	CDK2;CDK1;
FOXK2,428	CDK2;CDK1;
FOXM1 iso2,596	CDK2;CDK1;
FOXM1,451	CDK6;CDK4;
FOXM1,489	CDK6;CDK4;
FOXM1,508	CDK6;CDK4;
FOXM1,510	CDK6;CDK4;
FOXM1,522	CDK6;CDK4;
FOXM1,600	CDK6;CDK4;CDK1;
FOXM1,611	CDK6;CDK4;CDK1;
FOXM1,620	CDK6;CDK4;CDK1;
FOXM1,627	CDK6;CDK4;
FOXM1,704	CDK6;CDK4;
FOXO1A,249	CDK5;CDK4;CDK2;CDK1;
FOXO1A,329	NLK;DYRK1A;
FOXO3A,12	P38A;ERK2;ERK1;
FOXO3A,179	AMPKA2;AMPKA1;
FOXO3A,253	Pim1;Akt1;
FOXO3A,294	P38A;ERK2;ERK1;
FOXO3A,32	Pim1;Akt1;
FOXO3A,344	P38A;ERK2;ERK1;
FOXO3A,399	AMPKA2;AMPKA1;
FOXO3A,413	AMPKA2;AMPKA1;
FOXO3A,425	P38A;ERK2;ERK1;
FOXO3A,555	AMPKA2;AMPKA1;
FOXO3A,588	AMPKA2;AMPKA1;
FOXO3A,626	AMPKA2;AMPKA1;
FOXO3A,644	IKKE;IKKB;IKKA;
FOXO4,451	JNK2;JNK1;
FOXO4,455	JNK2;JNK1;
FRAT1,188	PKCA;PKACA;GSK3B;
FZD6,648	GRK5;GRK2;CK1E;
FZR1,121	CDK5;CDK2;
FZR1,163	CDK5;CDK2;
FZR1,40	CDK5;CDK2;
GAB2,623	ERK2;ERK1;
G-alpha(z),16	PKCA;PAK1;
GATA4,262	PKG1;PKACA;
GATA6,266	ERK2;ERK1;
GFAP,13	ROCK1;PKACA;AurB;
GFAP,38	ROCK1;PKACA;AurB;
GFAP,7	ROCK1;PKACA;AurB;
GFAT,261	CAMK2A;AMPKA1;
GJA1,255	MAPKAPK2;CDK1;
GJA1,279	P38A;MAPKAPK2;
GJA1,282	P38A;MAPKAPK2;
GJA1,368	PKCE;PKCA;
GJA1,373	PKACA;Akt1;
GLE1,102	JNK1;GSK3B;ERK2;ERK1;
GLE1,88	JNK1;GSK3B;ERK2;ERK1;
GLE1,92	JNK1;GSK3B;ERK2;ERK1;
GLE1,93	JNK1;GSK3B;ERK2;ERK1;
GLE1,99	JNK1;GSK3B;ERK2;ERK1;
GLI1,1074	MEKK3;AMPKA2;
GLI1,243	PKCI;MEKK3;
GLI1,408	DYRK1A;AMPKA2;AMPKA1;
GLO1,107	CAMK2D;CAMK2A;
GLRA1,408	ERK2;ERK1;
GMF-beta,27	PKACA;p90RSK;
GNMT,10	PKCA;JNK1;
GPR120 iso1,363	PKCA;GRK1;
GPR120 iso1,366	PKCA;GRK1;
GPR120 iso1,373	PKCA;GRK1;
GPR15,357	PKCA;PKACA;
GR,134	P38A;Akt1;
GR,203	P38A;CDK5;
GR,211	P38A;CDK5;
GR,226	P38B;P38A;JNK1;ERK1;CDK5;
GR,519	ROCK1;HGK;
GR,562	MST2;MST1;MINK;HGK;
GR,668	MST2;MST1;
GR,682	MST2;MST1;
GR,746	MST2;MST1;
GRASP55,222	ERK2;ERK1;
GRASP55,225	ERK2;ERK1;CDK2;
GRB10,150	ERK2;ERK1;
GRB10,476	mTOR;ERK2;ERK1;
GRB14,358	GSK3B;GSK3A;CK2A1;
GRB14,362	GSK3B;GSK3A;CK2A1;
GRB14,366	GSK3B;GSK3A;CK2A1;
GRB14,370	GSK3B;CK2A1;
GRB14,419	GSK3B;GSK3A;
GRB14,423	GSK3B;GSK3A;
GRF-1,1226	ROCK1;PKCA;
GRF-1,1236	ROCK1;PKCA;
GRK2,29	PKCG;PKCD;PKCA;
GRK7,36	PKCA;PKACA;
GSBS,119	PKG1;PKACA;
GSBS,68	PKG1;PKACA;
GSK3A,21	RSK2;PKCH;PKCG;PKCD;PKCB iso2;PKCB;PKCA;PKACA;IKKE;Akt1;
GSK3B,43	P38A;ERK2;ERK1;
GSK3B,9	SGK3;RSK2;PKCZ;PKCH;PKCG;PKCD;PKCB iso2;PKCB;PKCA;PKACA;p90RSK;P70S6KB;p70S6K iso2;p70S6K;KHS1;AurA;Akt1;
GSTP1,185	PKCH;PKCA;PKACA;
GTF2I iso2,627	ERK2;ERK1;
GTF2I iso2,633	ERK2;ERK1;
GYS1,645	P38B;GSK3B;
GYS1,653	P38B;GSK3B;
H1E,18	CDK2;CDK1;
H1R,396	PKG1;PKCA;CAMK2A;
H1R,398	PKG1;PKCA;PKACA;GRK2;CAMK2A;
H2A.1,1	MSK1;ChaK2;
H2A.1,120	VRK1;BUB1;
H2AX,139	MST1;DNAPK;ATM;
H2B,32	RSK2;PKCA;Cot;
H2B,36	p70S6K;AMPKA1;Akt1;
H3,10	VRK1;TLK1;TGM2;RSK2;ROCK1;PKCT;PKACA;Pim1;PBK;PAK1;MSK1;CDK8;AurC;AurB;AurA;Akt2;
H3,11	PKN1;Chk1;
H3,28	ZAK;TGM2;ROCK1;MSK1;AurB;Akt2;
H3,3	VRK1;Haspin;ChaK2;AurB;
H3,45	PKCD;Akt2;Akt1;
H3,6	PKCB;PKCA;ChaK2;
H3F3A,10	PKACA;Fyn;AurB;
H3F3A,28	PKACA;AurB;
H3F3A,45	DYRK3;DYRK2;DYRK1B;DYRK1A;
HABP4,354	PKCZ;PKCT;PKCA;
HABP4,375	PKCZ;PKCT;PKCA;
HACE1,385	PAK2;PAK1;
HDAC4,246	TAK1;MARK2;
HDAC5,259	TAK1;QIK;PRKD1;PKCD;MARK2;CAMK4;CAMK2A;CAMK1A;AMPKA2;AMPKA1;
HDAC5,279	PKACA;CDK5;
HDAC5,498	PRKD3;PRKD2;PRKD1;CAMK4;CAMK2A;CAMK1A;AMPKA2;AMPKA1;
HDAC6,1031	ERK2;ERK1;
HDAC7,155	TAK1;PRKD1;MARK2;
HEC1,165	NEK2;NEK1;
HEC1,44	AurB;AurA;
HEC1,55	AurB;AurA;
HEC1,69	AurB;AurA;
HePTP,44	PKCT;PKACA;
HePTP,66	P38A;ERK2;
HePTP,93	P38A;ERK2;
HER2,686	PKG2;PKCA;PKACA;
HER2,701	ERK2;ERK1;
HEXIM1,158	PKCT;PKACA;
HIF2A,672	ERK2;ERK1;
HIPK2,1114	AMPKA2;AMPKA1;
HIPK2,119	AMPKA2;AMPKA1;
HIPK2,121	AMPKA2;AMPKA1;
HK2,473	Pim2;Akt1;
HMGA1 iso2,42	HIPK2;CDK1;
HMGA1,36	HIPK2;CDK2;CDK1;
HMGA1,53	HIPK2;CDK1;
HMGA1,78	HIPK2;CDK1;
HNF1A,249	DYRK1B;ATM;
HNF4 alpha,167	P38B;P38A;ERK1;
HNF4 alpha,313	ERK1;AMPKA1;
hnRNP A1,199	PKACA;CK2A1;Akt1;
hnRNP C1/C2,260	CK2A1;CK1A;
hnRNP E2,173	ERK2;ERK1;
hnRNP E2,189	ERK2;ERK1;
hnRNP E2,213	ERK2;ERK1;
hnRNP E2,272	ERK2;ERK1;
hnRNP K,216	JNK1;CDK2;CDK1;
hnRNP K,284	ERK2;ERK1;CDK2;
hnRNP K,353	JNK1;ERK1;
hnRNP P2,42	DNAPK;ATM;
hnRNP U,59	PLK1;DNAPK;
HSF1,121	MAPKAPK2;AMPKA1;
HSF1,230	DAPK1;CAMK2A;Akt3;Akt2;Akt1;
HSF1,303	P38G;P38D;P38B;P38A;mTOR;GSK3B;
HSF1,307	P38G;P38D;P38B;P38A;ERK1;DYRK2;
HSF1,320	PKACA;DYRK2;
HSF1,326	P38G;P38D;P38B;P38A;mTOR;MEK1;ERK2;ERK1;DYRK2;Akt1;
HSF4,298	ERK2;ERK1;
HSL,853	PKG1;PKACA;
HSL,855	PKACA;CAMK1A;AMPKA1;
HSP20,16	PRKD1;PKG1;PKACA;
HSP27,143	PKG1 iso2;PKACA;
HSP27,15	PKG1 iso2;MAPKAPK2;
HSP27,78	PKG1 iso2;PKACA;P70S6KB;MAPKAPK2;
HSP27,82	PRKD1;PKG1 iso2;PKACA;P70S6KB;MAPKAPK2;Akt1;
HSP70,631	PLK1;Akt1;
HSP70,636	GSK3B;CK2A1;CK1A;
HSP75,511	ERK2;ERK1;
HSP90A,115	TTK;PKCG;
HSP90A,5	DNAPK;ATM;
HSP90A,7	DNAPK;ATM;
HSP90A,725	GSK3B;CK2A1;CK1A;
HSP90A,726	GSK3B;CK2A1;CK1A;
HSP90B,255	CK2A1;AurB;
HSP90B,718	PLK3;GSK3B;CK2A1;CK1A;
HSP90B,89	PKACA;CAMK1B;
HTRA2,142	P38G;P38A;
HTRA2,212	Akt2;Akt1;
Huntingtin,13	TNIK;TBK1;IKKE;IKKB;HGK;CK2A1;
Huntingtin,16	TBK1;IKKB;CK2A1;
Huntingtin,3	TNIK;IKKB;HGK;GCK;
Huntingtin,419	SGK1;Akt1;
HuR,118	P38A;Chk2;
HuR,202	CDK6;CDK5;CDK2;CDK1;
HuR,221	PKCD;PKCA;
HuR,318	PKCD;PKCA;
HuR,88	P38A;Chk2;
ID3,5	Pyk2;CDK2;
IFNAR1,535	PRKD2;CK1A;
IGFBP1,126	PKCA;CK2A1;
IGFBP1,144	PKCA;CK2A1;
IGFBP1,194	PKCA;CK2A1;
IGPR-1,220	IKKB;Akt1;
IkB-alpha,262	AurC;AurB;AurA;
IkB-alpha,32	SGK1;RSK2;p90RSK;Nik;IKKE;IKKB;IKKA;ERK7;CK2A1;AurC;AurB;AurA;
IkB-alpha,36	Nik;IKKE;IKKB;IKKA;ERK7;CK2A1;
IkB-alpha,63	AurC;AurB;AurA;
IKKA,23	Akt2;Akt1;
IKKB,177	PKCZ;PKCE;PKCA;Nik;AMPKA2;
IKKB,181	SGK1;PKCZ;PKCA;Nik;AMPKA2;
IKKG,31	IKKB;GSK3B;
IKKG,43	IKKB;GSK3B;DNAPK;
IKKG,85	IKKB;ATM;
IL17RA,780	GSK3B;GSK3A;
IL2RB,476	ERK2;ERK1;
ILK,173	PKCA;PAK1;
INCENP,59	CDK1;AurB;
INCENP,892	AurC;AurB;
INCENP,893	AurC;AurB;
INCENP,894	LATS2;LATS1;AurC;AurB;
ING1 iso2,126	Chk1;CDK1;
IQGAP1,1443	PKCE;PKCA;
IRAK1,387	IRAK4;IRAK1;
IREB2,157	CDK2;CDK1;
IRF3,123	GSK3B;GSK3A;Cot;
IRF3,173	TBK1;MEKK2;JNK1;GSK3B;GSK3A;Cot;
IRF3,175	TBK1;Cot;
IRF3,180	GSK3B;GSK3A;Cot;
IRF3,385	TBK1;Akt3;
IRF3,386	TBK1;IKKE;
IRF3,396	TBK1;IKKE;IKKB;
IRF3,398	TBK1;IKKE;IKKB;
IRF3,402	TBK1;IKKE;IKKB;
IRF3,404	TBK1;IKKB;
IRF3,405	TBK1;IKKB;
IRF7,471	TBK1;IKKE;
IRF7,472	TBK1;IKKE;
IRF7,477	TBK1;IKKE;
IRF7,479	TBK1;IKKE;
IRS1,1101	PKCT;Pim3;Pim2;Pim1;p70S6K;
IRS1,270	p70S6K;ATR;
IRS1,307	PKCD;p70S6K;
IRS1,312	p70S6K;JNK1;IKKB;
IRS1,323	PKCZ;PKCD;PKCB;
IRS1,441	PKCZ;PKCD;PKCB;
IRS1,616	p70S6K;ERK1;
IRS1,636	p70S6K;mTOR;ERK2;
IRS1,639	p70S6K;mTOR;ERK2;
IRS1,794	QIK;AMPKA1;
IRS2,1149	Pim1;Akt2;
IRSp53,366	MARK2;AMPKA2;
ITGB1,788	PKCE;CAMK2B;CAMK2A;
ITGB1,789	PKCE;CAMK2B;CAMK2A;
ITGB2,745	PKCH;PKCD;PKCB iso2;PKCB;PKCA;
ITGB2,758	PKCH;PKCD;PKCB iso2;PKCB;PKCA;
ITGB3,779	PDK1;Akt1;
ITGB4 iso2,1736	PRKD2;PRKD1;
ITGB4,1356	PKCA;ERK1;
ITGB4,1364	PKCA;PKACA;p90RSK;
IWS1,720	Akt3;Akt1;
IWS1,721	Akt3;Akt1;
JDP2,148	P38A;JNK2;
JIP1,103	JNK2;JNK1;
JNK1,183	MKK7;MKK4;MEKK6;ASK1;
JNK2,404	MKK7;CK2A1;
JNK2,407	MKK7;CK2A1;
Jun,243	GSK3B;CK2A1;
Jun,63	VRK1;PRKD1;PLK3;PBK;JNK2;JNK1;ERK7;ERK2;ERK1;CDK3;
Jun,73	VRK1;PLK3;PBK;JNK2;JNK1;ERK7;ERK2;ERK1;CDK3;
Jun,93	PAK2;JNK1;
K18,53	PKCE;P70S6KB;MAPKAPK2;CAMK1A;
K20,13	PKCA;MAPKAPK2;
K8,432	JNK1;ERK2;ERK1;CDK1;Akt1;
K8,74	PKCD;P38A;MEK2;MEK1;JNK1;
KCC3,1048	WNK3;WNK1;STLK3;
KCC3,96	WNK3;STLK3;
KCC3,991	WNK3;WNK1;
KCNK3,393	RSK2;ROCK1;PKACA;
KEPI,73	PKACA;MST4;MST3;ILK;
KHSRP,193	Akt2;Akt1;
KIBRA,539	AurB;AurA;
KIBRA,542	ERK2;ERK1;CDK1;
KIBRA,548	ERK2;ERK1;
KIBRA,929	RSK2;p90RSK;
KIBRA,947	RSK2;p90RSK;
KIF11,1033	NEK7;NEK6;
KIF20A,878	CDK1;AurB;
KIF23,716	NDR1;LATS2;LATS1;
KIF23,814	NDR1;LATS2;LATS1;
KIF2C,111	PAK1;AurB;
KIF2C,192	PAK1;AurB;
KIF4A,799	AurB;AurA;
KIF4A,801	AurB;AMPKA1;
KIFC1,26	Chk1;CDK1;ATR;ATM;
KIR3DL1,385	CK2A1;CK1D;
KIR3DL1,388	CK2A1;CK1D;
KIR3DL1,415	PKCG;PKCE;PKCB iso2;PKCA;
Kir6.2,224	CAMK2D;CAMK2A;
KLF10,384	PKCZ;PKCI;
KLF10,445	PKCZ;PKCI;
KLHL3,433	PKCB;PKCA;PKACA;
KOR-3,346	GRK3;GRK2;
KOR-3,351	GRK3;GRK2;
KOR-3,362	GRK3;GRK2;
KOR-3,363	GRK3;GRK2;
KRas iso2,181	PKCT;PKCA;
Ku70,27	DNAPK;ATM;
Ku70,33	DNAPK;ATM;
Kv11.1,890	PKCA;PKACA;
Kv3.4,15	PKCG;PKCB;PKCA;
Kv3.4,21	PKCG;PKCB;PKCA;
Kv3.4,8	PKCG;PKCB;PKCA;
Kv3.4,9	PKCG;PKCB;PKCA;
Kv7.2 iso4,427	P38A;CDK5;
Kv7.2 iso4,438	PKACA;CAMK2A;
Kv-beta2,31	CDK5;CDK2;
lamin A/C,22	PKCD;CDK1;
lamin A/C,392	CDK5;CDK1;
LARP,774	mTOR;CDK2;
Lasp-1,146	PKG2;PKG1 iso2;PKG1;PKACA;
LAT iso2,155	JNK1;ERK1;
LATS1,1079	MST2;HGK;
LATS1,464	NuaK2;NuaK1;
LATS1,909	MST2;LATS1;
LATS2,380	Chk2;AurA;
LATS2,408	Chk2;Chk1;
LATS2,835	LATS2;Chk1;
LC3B,50	PKCZ;NEK9;MST2;MST1;
Lck,42	PKCA;PKACA;
Lck,59	ERK2;ERK1;
LIFR,1044	ERK2;ERK1;
LIG1,76	Chk1;CDK2;CDK1;
LIG3,191	CDK2;CDK1;
LIG3,210	CDK2;CDK1;
LIG3,913	CDK2;CDK1;
LIMD1,272	JNK2;JNK1;CDK1;
LIMD1,277	JNK2;JNK1;CDK1;
LIMD1,421	JNK2;JNK1;CDK1;
LIMD1,424	JNK2;JNK1;CDK1;
LIMK1,508	ROCK1;PAK6;PAK4;PAK1;AurA;
LIMK2,283	PKCD;AurA;
LIMK2,505	ROCK2;ROCK1;AurA;
LIN28A,200	ERK2;ERK1;
LIN52,28	DYRK1B;DYRK1A;
LKB1,428	PKCZ;LKB1;
L-plastin,5	SGK3;SGK2;RSK2;PKCD;PKCA;PKACA;p90RSK;
LRP1,4520	PKCA;PKACA;
LRP6,1490	GSK3B;GSK3A;ERK1;CK1A;CDK14;
LRP6,1572	GSK3A;ERK1;CK1A;
LRP6,1607	GSK3A;CK1A;
LRRK2,1443	PKACA;LRRK2;
LRRK2,1444	PKACA;LRRK2;
LRRK2,910	PKACA;LRRK2;
LRRK2,935	PKACA;LRRK2;
LYL1,36	ERK2;ERK1;
LYN,13	CK1G3;CK1G2;CK1G1;
Mad1,145	p90RSK;p70S6K;Akt1;
MAD1L1,22	TTK;PLK1;
MAFA,14	MEKK1;ERK2;
MAFA,49	GSK3B;GSK3A;
MAFA,53	GSK3B;GSK3A;
MAFA,57	P38A;GSK3B;GSK3A;
MAFA,61	GSK3B;GSK3A;
MAFA,65	MEKK1;ERK2;
MAP4,696	P38A;CDK1;
MAP4,787	P38A;CDK1;
MAPKAPK2,222	P38A;ERK2;
MAPKAPK2,25	P38A;ERK2;
MAPKAPK2,272	P38A;ERK2;
MAPKAPK2,334	P38A;ERK2;
MAPKAPK5,182	P38B;P38A;JNK2;ERK2;
MARCKS,159	ROCK1;PKCA;PKACA;
MARCKS,46	JNK2;JNK1;ERK2;ERK1;
MARK2,400	PRKD2;PRKD1;MARK2;
MARK2,596	PKCZ;PKCI;PKCD;
MARK3,564	PKCZ;PKCI;
MASTL,194	CDK2;CDK1;
MASTL,875	PLK1;CDK1;
MAVS,442	TBK1;IKKB;
MBP,232	ERK2;ERK1;
MCC,118	DNAPK;ATR;
MCC,120	DNAPK;ATR;
MCL1,121	JNK1;GSK3B;CDK2;
MCL1,163	JNK1;GSK3B;ERK2;ERK1;CDK2;
MCL1,64	JNK1;CDK2;CDK1;
MCL1,92	ERK1;CDK5;CDK2;CDK1;
MCM2,108	CK2A1;CDK7;CDK2;CDC7;ATR;
MCM2,13	CK2A1;CDK7;CDK2;
MCM2,139	CK2A1;CDK7;CDK2;CDC7;
MCM2,220	CDC7;AurA;
MCM2,27	CK2A1;CDK7;CDK2;CDC7;
MCM2,4	CDK7;CDC7;
MCM2,40	CK2A1;CDK7;CDK2;CDC7;
MCM2,41	CK2A1;CDK7;CDK2;CDC7;
MCM2,5	CDK7;CDC7;
MCM2,53	CK2A1;CDK7;CDK2;CDC7;
MCM2,7	CDK7;CDC7;
MCM3,160	DAPK1;Chk1;
MCM3,535	ATR;ATM;
MCM3,728	ATR;ATM;
MCM7,121	CDK2;CDK1;
MCPH1,322	ATR;ATM;
MCTS1,81	ERK2;ERK1;
MCU,92	PKCE;PKCD;PKCB iso2;
MDC1,4	PLK1;ATM;
MDM2,166	SGK3;SGK2;SGK1;PKM;Pim1;MAPKAPK2;DAPK3;CK1D;Akt1;
MDM2,186	Pim1;PAK6;DAPK3;Akt1;
MDM2,260	PLK1;CK2A1;CK1D;
MDM2,269	CK2A1;CK1D;
MDM2,351	PKM;CK1D;
MDM2,386	CK1D;ATM;
MDM2,407	ATR;ATM;
MDM2,419	CK1D;ATM;
MDM4,314	P38A;CDK4;
MDM4,342	Chk2;Chk1;AMPKA1;
MDM4,367	Chk2;Chk1;Akt1;
MECP2,216	HIPK2;HIPK1;
MECP2,80	HIPK2;HIPK1;
MED1,1032	ERK2;ERK1;
MED1,1457	ERK2;ERK1;DNAPK;CDK7;
MEF2A,312	P38A;ERK5;
MEF2A,319	P38A;ERK5;
MEF2A,408	P38A;CDK5;
MEF2C iso3,387	P38A;ERK5;
MEF2C,80	skMLCK;caMLCK;
MEK1,218	RAF1;PLK1;MOS;Cot;BRAF;ARAF;
MEK1,222	RAF1;PLK1;PDK1;MOS;Cot;BRAF;ARAF;
MEK1,286	ERK2;ERK1;CDK1;
MEK1,292	ERK2;ERK1;CDK5;CDK1;
MEK2,222	PLK1;Cot;BRAF;
MEK2,226	PLK1;PDK1;Cot;BRAF;
MELK,167	MELK;LKB1;
Merlin,10	PKACA;Akt3;Akt2;Akt1;
Merlin,518	PKACA;PAK2;PAK1;Akt1;
Met,985	PKG2;PKCE;PKCD;PKCA;
METTL1,27	p90RSK;Akt1;
METTL3,43	ERK2;ERK1;ATM;
METTL3,50	ERK2;ERK1;
METTL3,525	ERK2;ERK1;
MgcRacGAP,249	AurB;Akt2;
MITF iso9,298	GSK3B;GSK3A;
MITF iso9,73	ERK2;ERK1;
MKK3,218	MLK3;MKK3;MEKK3;Cot;ASK1;
MKK3,222	MLK3;MKK3;
MKK4,257	MLK3;MKK4;
MKK4,261	MLK3;MKK4;ASK1;
MKK4,80	SGK1;Akt1;
MKK6,207	TAK1;MKK6;Cot;ASK1;
MKL1,312	P38A;MAPKAPK2;
MKL1,333	P38A;MAPKAPK2;
MKL1,454	ERK2;ERK1;
MLK3,281	MLK3;HPK1;
MLL4 iso3,1331	SGK1;Akt1;
Mnk1 iso2,353	SGK1;AMPKA1;
Mnk1,255	P38A;ERK2;
MOB1B,12	MST2;MST1;
MOB1B,35	MST2;MST1;
Moesin,558	Src iso1;ROCK1;PKCT;PKACA;LRRK2;LOK;HGK;GRK2;Cot;
MRE11A,649	PLK1;CK2A1;
MRE11A,688	PLK1;CK2A1;
MRLC1,19	smMLCK;ROCK2;ROCK1;DAPK3;CRIK;
MRLC1,20	smMLCK;ROCK1;PKCA;PAK1;MRCKA;DAPK3;DAPK1;CRIK;CAMK1A;
MRLC2,19	smMLCK;ROCK1;ILK;DLK;DAPK3;
MRLC2,20	smMLCK;ROCK1;ILK;DLK;DAPK3;DAPK1;AurB;
MRLC2V,15	smMLCK;ROCK2;
MRLC3,19	smMLCK;RSK2;
MRVI1,689	PKG2;PKG1;
MSK1,360	P38A;ERK2;ERK1;
MSK1,581	P38A;ERK2;ERK1;
MSK1,758	MSK1;CK2A1;
MSK2,196	P38A;MSK2;
MST1,183	MST1;Akt1;
MTMR2,58	ERK2;ERK1;
mTOR,2446	p70S6K;Akt1;
mTOR,2448	p70S6K;Akt1;
MTURN,58	IKKB;IKKA;
MYBBP1A,1303	AurB;AurA;
MYBPC3,304	PRKD1;PKACA;GSK3B;
Myc,252	CK2A1;CK1A;
Myc,293	Pim3;Pim2;Pim1;
Myc,58	JNK3;GSK3B;GSK3A;ERK2;
Myc,62	PLK1;mTOR;JNK3;JNK2;JNK1;GSK3B;ERK5;ERK2;ERK1;CDK5;
Myc,67	IKKB;IKKA;CK1A;
Myc,71	JNK3;JNK2;JNK1;IKKB;IKKA;
MYH10,1956	PKCZ;CK2A1;
MYH9,1916	PKCB iso2;PKCA;CK2B;CK2A1;
MYPT1,696	ROCK2;ROCK1;RAF1;
MYPT1,853	ROCK1;PKCT;
MYST2,88	CDK2;CDK1;
NAGK,76	CDK1;AurB;
NANOG,65	ERK2;CDK1;
NBR1,586	GSK3B;GSK3A;
NBS1,343	ATR;ATM;
NBS1,615	ATR;ATM;
NCAM-L1,1172	PKCA;CK2A1;
NCCT,46	WNK4;STLK3;OSR1;
NCCT,55	WNK4;STLK3;OSR1;
NCCT,60	STLK3;OSR1;
NCL,121	CDK2;CDK1;CDC7;
NCL,641	CDK1;Akt1;
NCL,707	CDK1;Akt1;
NCL,76	CDK2;CDC7;
N-CoR1,70	PKCA;PKACA;
NDEL1,219	ERK2;CDK1;
NDEL1,245	ERK2;CDK1;
NDR1,444	NDR1;MST1;
NDR1,7	PLK1;GSK3B;
NDRG1,330	SGK1;PKACA;Pim1;
NDRG1,366	SGK1;PKACA;
NDRG2,332	SGK1;p90RSK;p70S6K;Akt1;
NDRG2,348	SGK1;Akt1;
NDRG2,350	p90RSK;p70S6K;
NEDD4L,342	SGK1;PKACA;
NEDD4L,367	SGK1;PKACA;
NEDD4L,448	SGK1;PKACA;
NEDD4L,795	AMPKG2;AMPKB1;AMPKA1;
NEK2,356	NEK2;MST2;
NEK9,210	PLK1;NEK9;CDK1;
NFAT2,151	Pim1;IKKE;
NFAT2,172	P38A;JNK3;JNK1;ERK1;
NFAT2,245	PKACA;Pim1;
NFAT2,269	PKACA;Pim1;
NFAT2,278	Pim1;DYRK1A;
NFAT3,213	JNK2;JNK1;
NFAT3,217	JNK2;JNK1;
NFAT3,676	RSK2;ERK2;ERK1;
NFAT4,165	JNK2;CK1A;
NFAT5,158	CK1A2;CK1A;
NFAT90,647	PKCB;Akt1;
NFkB-p100,866	Nik;IKKA;
NFkB-p100,870	Nik;IKKA;
NFkB-p105,923	IKKB;IKKA;
NFkB-p105,927	IKKB;IKKA;
NFkB-p105,932	IKKB;IKKA;
NFkB-p65,276	RSK2;PKACA;Pim1;p90RSK;MSK2;MSK1;
NFkB-p65,311	PKCZ;IKKB;
NFkB-p65,42	PKACA;IKKB;
NFkB-p65,45	PKACA;IKKB;
NFkB-p65,468	IKKE;IKKB;GSK3B;
NFkB-p65,536	TBK1;PKCA;IKKE;IKKB;IKKA;CK1G1;CAMK4;
NFL,21	ERK2;CDK5;
NHE1,648	PKCD;Akt1;
NHE1,653	ROCK2;ROCK1;BRAF;
NHE1,703	p90RSK;Akt1;
NHE1,723	P38A;ERK2;
NHE1,726	P38A;ERK2;
NHE5,702	GRK2;CK2A1;
NHE5,709	GRK2;CK2A1;
NHE5,711	GRK2;CK2A1;
NHE5,712	GRK2;CK2A1;
NHE5,714	GRK2;CK2A1;
NHEJ1,251	DNAPK;ATM;
NHERF,156	p90RSK;Akt1;
NIFK,230	GSK3B;GSK3A;
NIFK,234	GSK3B;GSK3A;
NKCC1,203	STLK3;OSR1;
NKCC1,207	STLK3;OSR1;
NKCC1,212	STLK3;OSR1;
NKCC2,100	STLK3;OSR1;
NKCC2,105	STLK3;OSR1;
NKCC2,95	STLK3;OSR1;
NKX3-1,185	Pim1;DYRK1B;
NKX3-1,186	Pim1;DYRK1B;
NKX3-1,89	Pim1;CK2A2;
Nlp,185	CDK1;AurB;
NLRP3,198	PAK1;JNK1;
NMDAR2B,1303	PKCA;DAPK1;CAMK2A;
NME1,120	NME1;CDK1;
Notch 1,2511	MEKK1;HIPK2;DYRK2;CDK8;CDK3;CDK19;
Notch 1,2513	CDK8;CDK3;CDK19;
Notch 1,2516	CDK8;CDK3;CDK19;
NOX5 iso4,494	PKCB;PKCA;CAMK2A;
NOX5 iso4,498	PKCB;PKCA;ERK2;CAMK2A;
NOXA1,172	PKCA;PKACA;
NOXA1,282	P38A;ERK2;ERK1;
NPM1,125	CK2A1;AurB;AurA;ATR;
NPM1,199	Cot;CDK6;CDK2;CDK1;CDC7;
NPM1,234	CDK2;CDK1;
NPM1,4	PLK3;PLK2;PLK1;
NPM1,70	NEK2;CDK2;CDK1;
NRF2,40	PKCZ;PKCI;
NRF2,433	CDK5;AMPKA1;
NSBP1,31	CDK2;CDK1;
NuaK1,211	NDR2;LKB1;
NUCKS,181	CDK2;CDK1;
NUDE1,191	CDK5;CDK1;
NUDE1,228	CDK2;CDK1;
NuMA-1,1811	AurB;AurA;
NuMA-1,1969	AurB;AurA;
NuMA-1,2047	AurB;AurA;
NuMA-1,2055	CDK1;AurB;
NuMA-1,2087	CDK1;AurA;
NUMB,276	PKCI;CAMK4;CAMK2A;CAMK1A;
NUP153,257	ERK2;ERK1;
NUP153,320	ERK2;ERK1;
NUP153,334	ERK2;ERK1;
NUP153,338	ERK2;ERK1;
NUP153,369	ERK2;ERK1;
NUP153,388	ERK2;ERK1;
NUP153,413	ERK2;ERK1;
NUP153,516	ERK2;ERK1;
NUP153,522	ERK2;ERK1;
NUP153,529	ERK2;ERK1;
NUP214,1710	ERK2;ERK1;
NUP214,1809	ERK2;ERK1;
NUP50,221	ERK2;ERK1;CDK1;
NUP50,315	ERK2;ERK1;
NUSAP1,240	AurB;AurA;
occludin,403	PKCZ;PKCE;
occludin,404	PKCZ;PKCE;CK2A1;
occludin,471	PLK3;GRK7;GRK6;CAMK2G;CAMK2D;CAMK2B;
optineurin,177	TBK1;PLK1;
optineurin,513	TBK1;IKKB;
ORAI1,34	PKG1;PKACA;
OSBP2,762	JNK3;JNK1;GSK3B;GSK3A;ERK1;CK1A;CDK1;
OSBP2,763	JNK3;JNK1;GSK3B;GSK3A;ERK1;CK1A;CDK1;
OSBP2,766	JNK3;JNK1;GSK3B;GSK3A;ERK1;CK1A;CDK1;
OSBP2,768	JNK3;JNK1;GSK3B;GSK3A;ERK1;CK1A;CDK1;
p16-INK4A,8	IKKB;ATR;
p21Cip1,130	P38A;JNK3;JNK2;JNK1;ERK2;ERK1;CDK6;CDK4;CDK2;CDK1;
p21Cip1,145	Pim2;Pim1;DAPK3;Akt1;
p21Cip1,146	PKCA;Pim2;Pim1;NuaK1;LATS2;Akt1;
p21Cip1,153	PKCA;DYRK1B;
p21Cip1,57	P38A;JNK2;JNK1;GSK3B;GSK3A;ERK2;
p21Cip1,98	P38A;JNK3;JNK2;JNK1;ERK2;ERK1;CDK4;ASK1;
p27Kip1,10	RSK2;p90RSK;KIS;HIPK2;ERK2;CDK6;CDK16;CAMK2A;Akt1;
p27Kip1,140	DNAPK;ATM;
p27Kip1,157	SGK1;Pim1;CAMK1A;Akt1;
p27Kip1,187	ERK2;ERK1;CDK6;CDK2;CDK1;
p27Kip1,198	SGK1;RSK2;Pim1;p90RSK;CAMK1A;AMPKA1;Akt1;
p300,1038	ERK2;ERK1;CDK1;
p300,2039	ERK2;ERK1;CDK1;
p300,2279	HIPK2;ERK2;
p300,89	PKCD;PKCA;AMPKA1;
P311,59	PKCZ;PKCE;
P38A,180	MKK6;MKK4;MKK3;MEKK6;ASK1;
P38D,180	MKK6;MKK3;
p47phox,303	PKCD;PKCB iso2;PKCA;
p47phox,304	PKCZ;PKCD;PKCB iso2;PKCA;Akt3;Akt1;
p47phox,315	PKCD;PKCB iso2;PKCA;
p47phox,320	PKCD;PKCB iso2;PKCA;PKACA;IRAK4;
p47phox,328	PKCD;PKCB iso2;PKCA;PKACA;Akt3;Akt1;
p47phox,345	ROCK2;P38A;IRAK4;ERK2;ERK1;
p47phox,348	PKCD;P38A;IRAK4;ERK1;CK2A1;
p47phox,359	PKCD;PKCB iso2;PKCA;PKACA;IRAK4;
p47phox,370	PKCD;PKCB iso2;PKCA;PKACA;IRAK4;
p47phox,379	PKCD;PKCB iso2;PKCA;
p53,15	SMG1;PRPK;P38A;NuaK1;LKB1;ERK2;ERK1;DYRK1A;DNAPK;Chk2;Chk1;CDK5;Btk;ATR;ATM;
p53,18	VRK1;DNAPK;DAPK1;CK1D;CK1A;Chk2;Chk1;AMPKA1;
p53,20	PLK3;MAPKAPK2;JNK2;JNK1;DRAK1;DNAPK;DAPK3;DAPK1;CK1D;CK1A;Chk2;Chk1;CDK5;ATM;AMPKA1;
p53,215	PAK4;AurB;AurA;
p53,269	DAPK1;AurB;
p53,315	NEK2;CDK9;CDK2;CDK1;AurA;
p53,33	P38G;P38A;CDK9;CDK7;CDK5;
p53,37	MAPKAPK5;DNAPK;CK1A;Chk2;Chk1;ATR;
p53,371	PKCA;CDK7;
p53,376	PKCA;GSK3B;CDK7;
p53,377	PKCA;LRRK2;
p53,378	PKCA;PKACA;Chk2;Chk1;CDK7;
p53,392	PKR;NuaK1;LKB1;ERK1;CK2B;CK2A1;CDK9;CDK7;
p53,46	PKCD;P38A;JNK2;HIPK2;DYRK2;DNAPK;CK2A1;CDK5;ATM;
p53,55	TAF1;GRK5;GRK2;ERK2;CK2A1;
p53,9	DNAPK;CK1D;
p63 iso2,66	TGFBR1;P38A;
p63 iso2,68	TGFBR1;P38A;
p63,491	HIPK2;CDK2;
p63,51	JNK1;IKKB;
p70S6K,252	PIK3CA;PDK1;
p70S6K,394	PDK1;mTOR;CDK1;
p70S6K,412	PIK3CA;PDK1;p70S6K;NEK6;mTOR;
p70S6K,434	mTOR;JNK2;JNK1;ERK2;ERK1;CDK1;
p70S6K,444	TBK1;ERK2;ERK1;
p70S6K,447	TBK1;ERK2;ERK1;CDK1;
P70S6KB,473	PKCZ;PKCI;PKCG;PKCE;PKCD;PKCB iso2;PKCB;PKCA;
p73,27	PLK1;CK2A2;
p73,388	PKCB iso2;PKCA;
p73,86	CDK2;CDK1;
p90RSK,573	ERK2;ERK1;
PAGE4,51	HIPK1;CLK2;
PAICS,27	CDK2;CDK1;
PAK1,204	PAK1;MLK3;
PAK1,423	PDK1;PAK1;
PAK4,474	PRKD1;PAK4;
PAK4,99	PRKD2;PRKD1;
PAPD4,116	PKACA;Akt1;
PAR3-alpha,962	AurB;AurA;
PARD6A,345	PKCZ;PKCI;
PARK2,378	PLK1;CK1A;
PARP1,177	AMPKA2;AMPKA1;
PARP1,782	PKACA;CDK5;
PARP1,785	PKACA;CDK5;
PBXIP1,147	TBK1;IKKE;
PDCD10,39	YSK1;MST4;
PDCD10,43	YSK1;MST4;
PDCD4,457	p90RSK;p70S6K;Akt1;
PDCD4,67	p70S6K;Akt1;
PDE3A,312	PKCA;PKACA;
PDE3A,428	PKCA;PKACA;
PDE3A,438	PKCA;PKACA;
PDE4D iso2,579	ERK2;ERK1;
PDE5A,102	PKG1;PKACA;
PDHA1,232	PDK1;PDHK4;PDHK2;PDHK1;
PDHA1,293	PDK1;PDHK4;PDHK3;PDHK2;PDHK1;
PDHA1,295	AMPKG2;AMPKB1;AMPKA2;AMPKA1;
PDHA1,300	PDK1;PDHK4;PDHK3;PDHK2;PDHK1;
PDHA1,314	AMPKG2;AMPKB1;AMPKA2;AMPKA1;
PDHA2,291	PDHK4;PDHK3;PDHK2;PDHK1;
PDHA2,298	PDHK4;PDHK3;PDHK2;PDHK1;
PDHK1,346	Akt2;Akt1;
PDK1,241	PKCT;PDK1;
PDK1,354	MELK;CDK1;
PDX1,61	P38A;JNK2;ERK2;
PDX1,66	P38A;JNK2;ERK2;
PELI1,127	IRAK4;IRAK1;
PELI1,288	TBK1;IRAK4;IRAK1;IKKE;
PELI1,293	TBK1;IRAK4;IRAK1;IKKE;
PELI1,70	IRAK4;IRAK1;
PELI1,76	TBK1;IRAK4;IRAK1;IKKE;
PELI1,78	IRAK4;IRAK1;
PELI1,80	TBK1;IRAK4;IRAK1;IKKE;
PELI1,82	IRAK4;IRAK1;
PELI1,86	IRAK4;IRAK1;
PELP1,1033	DNAPK;ATR;ATM;
PELP1,477	CDK4;CDK2;
PER2,662	CK1E;CK1D;
PER2,665	CK1E;CK1D;
PER2,668	CK1E;CK1D;
PFKFB2,466	PKACA;AMPKA1;Akt1;
PFKFB3,461	PKCA;PKACA;MAPKAPK2;AMPKA1;Akt1;
PHLPP,1359	GSK3B;CK1A;
PHLPP,1363	GSK3B;CK1A;
PHLPP,1379	GSK3B;CK1A;
PHLPP,1381	GSK3B;CK1A;
PICH,1063	PLK1;CDK1;
PIK3C3,159	CDK5;CDK1;
PIK3C3,249	ULK3;ULK2;ULK1;
PIK3R1,154	QIK;PRKD1;
PIK3R1,608	PIK3CA;CK2A1;
PIK4CB iso2,294	PRKD2;PRKD1;
PIKFYVE,318	SGK1;Akt1;
PIN1,115	JNK2;JNK1;
PIN1,16	PKACA;AurA;
PIN1,71	PKACA;DAPK1;
PINK1,228	PINK1;AMPKA2;
PIP5K1C,448	PRKD1;PDK1;
PIP5K1C,555	p70S6K;Akt2;Akt1;
PIP5K1C,650	ERK1;CDK5;CDK1;
PKACA,198	PKACA;PDK1;
PKAR1A,83	CDK2;CDK16;
PKCB iso2,660	PKCB iso2;PKCB;
PKCE,234	PKCE;PKCA;
PKCE,316	PKCE;PKCA;
PKCE,350	P38B;P38A;
PKCE,368	PKCE;PKCA;
PKCE,566	PDK1;mTOR;
PKCE,729	PKCE;mTOR;
PKD2,801	PRKD2;PKACA;
PKD2,829	PKACA;AurA;
PKM,328	GSK3B;ATM;
PKM,37	ERK2;ERK1;CDK6;CDK5;CDK1;Akt1;
PKN1,774	PKN1;PDK1;
PKR,451	RSK2;PKR;P38A;ERK2;
PLCB1,982	ERK2;ERK1;
PLCB3,1105	PKCA;PKACA;
PLCG1,1248	PKCA;PKACA;Akt1;
Plectin-1,4642	PKACA;Mnk2;
PLK1,137	PLK2;Cot;
PLK1,210	VRK2;LOK;Cot;AurB;AurA;
PLM,83	PKCA;PKACA;
PLM,88	PKCA;PKACA;
PML iso4,28	ERK2;ERK1;
PML iso4,36	ERK2;ERK1;
PML iso4,38	ERK2;ERK1;
PML iso4,40	ERK2;ERK1;
PML iso4,527	ERK2;ERK1;
PML iso4,530	ERK2;ERK1;
PML,518	CDK2;CDK1;
Pnk1,114	DNAPK;ATM;
Pnk1,126	DNAPK;ATM;
POLL,204	DNAPK;ATM;
POLR2A,1616	DYRK1A;DNAPK;CDK9;CDK7;CDK13;CDK12;BRD4;
POLR2A,1619	DYRK1A;CDK9;CDK7;CDK13;CDK12;
POLR2A,1621	DNAPK;CDK9;CDK7;
PPAR-alpha,179	PKCB iso2;PKCA;
PPAR-alpha,230	PKCB iso2;PKCA;
PPAR-gamma,112	JNK1;ERK2;CDK9;
PPME1,15	Chk1;CAMK1A;
PPP1CA,320	Lmr2;CDK5;CDK2;CDK1;Akt1;
PPP1R12C,452	AMPKA2;AMPKA1;
PPP1R14A,38	ROCK2;PRKD1;PKG1;PKCZ;PKCE;PKCD;PKCA;PKACA;ILK;DAPK3;
PPP1R14B,57	ROCK2;PKCD;PKCA;ILK;
PPP1R1A,67	PKCA;PKACA;CDK5;
PPP1R1A,75	PKCA;PKACA;
PPP1R2,73	GSK3B;CDK5;
PPP1R2,87	CK2A1;CDK14;
PPP2R5D,60	PKACA;Chk1;
PR,294	ERK2;ERK1;CDK2;
PR,400	PKCD;PKCA;CDK2;
PRAS40,246	DYRK3;Akt1;
PRC1,481	CDK16;CDK1;
PRDX1,90	MST1;CDK1;
PREX2,1107	PAK2;PAK1;
PRH,24	GCK;CK1A;
PRKD1,412	PKCD;PKCA;
PRKD1,738	PRKD3;PRKD1;PKCH;PKCE;PKCD;PKCA;
PRKD1,742	PRKD3;PRKD1;PKCH;PKCE;PKCD;PKCA;
PRKD2,244	CK1E;CK1D;
PRKD2,706	PKCH;PKCE;PKCA;
PRKD2,710	PKCH;PKCE;PKCA;
PRKD2,876	PRKD2;PKCH;PKCE;PKCA;
profilin 1,138	ROCK1;PKACA;
PRPK,250	PBK;Akt1;
PSEN1,354	DYRK1A;CDK5;
PSEN2,330	CK2A1;CK1D;
PSF,283	Mnk2;Mnk1;
PSF,8	Mnk2;Mnk1;
PSMD2,361	PKACA;Pim3;Pim2;Pim1;NEK6;HPK1;GCK;
PTEN,366	PLK3;GSK3B;
PTEN,370	PLK3;CK2A1;
PTEN,380	PLK1;PKCZ;LKB1;CK2A1;
PTEN,382	PLK1;PKCZ;LKB1;CK2A1;
PTEN,383	PLK1;PKCZ;LKB1;CK2A1;
PTP1B,242	CLK2;CLK1;
PTP1B,243	CLK2;CLK1;
PTP1B,50	CLK2;CLK1;Akt1;
PTPN2 iso2,304	CDK2;CDK1;
PTP-PEST,39	PKCA;PKACA;
PTP-PEST,435	PKCA;PKACA;
PTP-PEST,571	ERK2;ERK1;
PTPRCAP,163	ERK2;ERK1;
PTS,19	PKG2;PKG1;
PUMA,10	IKKB;IKKA;
PXN iso2,126	ERK2;ERK1;
PXN iso2,130	ERK2;ERK1;
PXN iso2,272	PAK4;PAK1;
PXN iso2,83	ERK2;ERK1;
PXN,85	P38A;CDK5;
PXR,350	VRK1;CDK2;
PYGB,15	PHKA1;Lmr2;
pyrin,208	PKN2;PKN1;
pyrin,242	PKN2;PKN1;
QIK,358	QIK;PKACA;
QSK,469	PKACA;PHKG2;
QSK,551	PKACA;PHKG2;
RAB11A,177	PKCE;PKCB iso2;
RAB3IP,288	NDR2;NDR1;
RAB8A,72	TAK1;MST3;LRRK2;
RAD17,646	ATR;ATM;
RAD17,656	ATR;ATM;
RAD17,678	CK2B;CK2A1;
RAD9A,328	TLK1;CDK2;CDK1;
RAD9A,355	TLK1;CDK1;
Radixin,564	ROCK1;PKCT;LRRK2;LOK;HGK;GRK2;Cot;
RAF1,259	RAF1;PKACA;LATS1;AMPKA1;
RAF1,338	RAF1;PAK3;PAK1;MEK1;
RAF1,43	PKCA;PKACA;
RAF1,621	RAF1;PKACA;AMPKA1;
RAGE,391	PKCZ;ATM;
RAMP,464	CDK2;CDK1;
RAN,135	PLK1;PAK4;
RANBP3,126	RSK2;p90RSK;Akt1;
RAP1B,179	PKG1;PKACA;
RAP1GAP2,7	PKG1;PKACA;
RAP80,205	ATR;ATM;
Raptor,606	LATS2;LATS1;
Raptor,696	JNK1;ERK2;ERK1;CDK1;
Raptor,706	JNK1;CDK1;
Raptor,721	p90RSK;DAPK2;
Raptor,722	p90RSK;GSK3B;AMPKA1;
Raptor,792	ULK2;ULK1;GSK3B;AMPKA1;
Raptor,8	ERK2;ERK1;
Raptor,855	ULK2;ULK1;
Raptor,859	ULK2;ULK1;mTOR;GSK3B;
Raptor,863	ULK1;P38B;NLK;mTOR;JNK1;GSK3B;ERK2;ERK1;
Raptor,877	ULK1;TBK1;GSK3B;
RARA,369	PKACA;MSK1;
RARG,77	GTF2F1;CDK7;
RARG,79	GTF2F1;ERK1;CDK7;
RASGRP3,133	PKCT;PKCD;
RASSF1 iso2,131	ATR;ATM;
RASSF1 iso2,203	PKCA;PKACA;CDK4;AurB;AurA;
Rb,249	P38A;CDK4;CDK2;CDK1;
Rb,252	P38A;CDK4;CDK2;CDK1;
Rb,356	UL97;CDK4;CDK2;
Rb,373	UL97;CDK4;CDK2;CDK1;
Rb,567	P38A;CDK2;
Rb,608	UL97;CDK4;CDK2;
Rb,612	UL97;Chk2;Chk1;CDK6;CDK4;CDK2;
Rb,780	UL97;PKACA;CDK7;CDK6;CDK4;AurB;
Rb,788	UL97;CDK6;CDK4;
Rb,795	UL97;CDK9;CDK6;CDK5;CDK4;CDK2;CDK18;
Rb,807	UL97;CDK9;CDK7;CDK6;CDK5;CDK4;CDK3;CDK2;CDK18;CDK1;
Rb,811	UL97;CDK9;CDK7;CDK6;CDK5;CDK4;CDK3;CDK2;CDK18;CDK1;
Rb,821	UL97;CDK6;CDK2;
Rb,826	UL97;CDK6;CDK4;CDK2;
Rb-like 1,640	CDK4;CDK2;
Rb-like 2,1035	CDK6;CDK4;
Rb-like 2,401	CDK6;CDK4;
Rb-like 2,672	UL97;CDK6;CDK4;
RBM14,618	Chk1;AurB;
RBM17,222	P38A;JNK1;ERK2;CLK1;
RBM17,71	P38A;JNK1;ERK2;
RBM8A,168	SRPK1;Akt1;
RCAN1,163	MEKK3;GSK3B;
RCAN1,167	MEKK3;DYRK1A;
RECQL4,251	CDK2;CDK1;
RECQL4,89	CDK2;CDK1;
RED1,553	Akt3;Akt2;Akt1;
REL,557	IKKB;IKKA;
RELB,472	IKKB;IKKA;
REST,861	ERK2;ERK1;
REST,864	ERK2;ERK1;
Restin,1364	PLK1;CK2A1;
Restin,312	PLK1;PKN3;PKN1;
RFA2,21	DNAPK;ATR;ATM;
RFA2,23	DNAPK;CDK5;CDK2;CDK1;ATM;
RFA2,29	DNAPK;CDK5;CDK2;CDK1;ATM;
RFA2,33	DNAPK;CDK5;CDK2;CDK1;ATR;
RGS18,216	PKG1;PKACA;
RHOA,188	PKG1;PKACA;
RhoE,210	TAO2;TAO1;PKCZ;
RhoE,218	TAO2;TAO1;ROCK1;
RhoE,240	TAO2;TAO1;ROCK1;
RhoGDI alpha,174	PKACA;PAK1;BRSK2;
RICTOR,1135	SGK1;P70S6KB;p70S6K;Akt1;
RICTOR,1695	GSK3B;GSK3A;
RIF1,2205	Chk1;AurB;
Rin1,292	PRKD2;PRKD1;
RIPK1,320	ULK1;MAPKAPK2;
RKIP,153	PKCD;PKCA;
RMP,372	PKACA;p70S6K;
RORA,100	PKCA;CK1A;
RPL13A,77	DAPK3;DAPK1;
RPS19,59	PKACA;CAMK1A;
RPS27,27	P38A;CDK2;
RPS3,221	PKCD;CDK1;
RPS3,42	ERK2;ERK1;
RRAD,214	PKCA;CK2A1;
RRAD,257	PKCA;CK2A1;
RRAD,273	PKCA;PKACA;CK2A1;CAMK2A;
RRAD,290	PKCA;CK2A1;
RRAD,299	PKCA;CK2A1;
RRas,201	ERK2;ERK1;
RRas2,186	ERK2;ERK1;
RRM2,20	CDK2;CDK1;
RRM2,33	CDK2;CDK1;
RXRA,260	JNK2;JNK1;ERK2;ERK1;
RYR2,2808	PKACA;CAMK2A;
S6,235	RSK2;PKCD;p90RSK;p70S6K;mTOR;
S6,236	RSK2;PKCD;p90RSK;p70S6K;mTOR;Akt1;
SAMHD1,592	UL97;CDK2;CDK1;
SARS,101	ATR;ATM;
SARS,241	ATR;ATM;
SCML2,267	CDK2;CDK1;
SCML2,305	CDK2;CDK1;
SCML2,511	CDK2;CDK1;
SCML2,590	CDK2;CDK1;
SCN5A,1503	PKCA;CAMK2A;
SCN5A,516	CAMK2D;CAMK2A;
SCN5A,528	PKACA;CAMK2A;
SEC16A,846	ULK2;ULK1;
SEC63,574	CK2B;CK2A1;
SEC63,576	CK2B;CK2A1;
SEC63,748	CK2B;CK2A1;
separase,1126	ERK2;CDK1;
separase,1501	PKACA;CAMK2A;
SERT,616	P38A;JNK2;ERK2;ERK1;
SET iso2,9	PIK3CG;CK2A1;
SF2,133	AMPKG2;AMPKB1;AMPKA1;
SF3B1,434	DYRK1B;DYRK1A;
SFRS2,121	PKACB;PKACA;
SFRS2,128	PKACB;PKACA;
SFRS2,130	PKACB;PKACA;
SFRS2,171	PKACB;PKACA;
SGK1,256	PIK3C2A;PDK1;
SGK1,422	SGK1;NEK6;mTOR;
SH2-B-beta,96	ERK2;ERK1;
SH3RF1,304	Akt2;Akt1;
SHARPIN,165	ERK2;ERK1;
SHOC2,297	PKCD;PKCA;
SHOC2,507	ERK2;ERK1;
SHOC2,71	PKCD;PKCA;
SHP-2,576	PKCH;PKCB iso2;PKCB;PKCA;
SHP-2,591	PKCH;PKCB iso2;PKCB;PKCA;
SIAH1,19	ATR;ATM;
SIAH2,119	HIPK2;DYRK2;Chk2;
SIAH2,26	HIPK2;DYRK2;Chk2;
SIAH2,28	HIPK2;DYRK2;Chk2;
SIAH2,68	HIPK2;DYRK2;Chk2;
SIRT1,27	JNK1;HIPK2;CAMKK2;
SIRT1,47	JNK1;CAMKK2;
SIRT1,530	JNK1;CDK1;
SIRT2,368	CDK2;CDK1;
SKP2,256	AMPKG2;AMPKB1;AMPKA1;
SKP2,64	Pim1;P38A;CDK2;
SLC6A2,259	PKCE;PKCA;
SLC7A11,26	mTOR;Akt1;
SLK,189	SLK;PKACA;
SMAD1,187	ERK2;CDK9;CDK8;
SMAD1,195	ERK2;CDK9;CDK8;
SMAD1,206	ERK2;CDK9;CDK8;CDK7;
SMAD1,214	ERK2;CDK9;CDK8;
SMAD1,322	TNIK;MINK;HGK;
SMAD2,220	OSR1;ERK2;ERK1;
SMAD2,245	MELK;ERK2;ERK1;
SMAD2,250	NLK;ERK2;ERK1;
SMAD2,255	ERK2;ERK1;
SMAD2,464	TGFBR1;PAK2;BMPR1B;
SMAD2,465	TGFBR1;PAK2;BMPR1B;
SMAD2,467	TGFBR1;PAK2;BMPR1B;
SMAD3,179	OSR1;ERK2;CDK9;CDK8;CDK4;CDK2;Akt1;
SMAD3,204	MELK;ERK2;CDK4;
SMAD3,208	NLK;ERK2;ERK1;CDK9;CDK8;CDK4;
SMAD3,213	ERK2;CDK9;CDK8;CDK4;CDK2;
SMAD3,8	CDK4;CDK2;
SMARCC2,969	ATR;ATM;
SMARCD3,247	PKCZ;PKCI;
Smc1,957	ATR;ATM;
Smc1,966	ATR;ATM;
SMC3,1067	CK2A2;CK2A1;
smMLCK,1779	ERK2;ERK1;
Snail1,104	GSK3B;ERK2;DYRK2;CK1E;
Snail1,107	P38A;GSK3B;CK1E;
Snail1,11	PRKD1;PKACA;
Snail1,92	CK2B;CK2A1;
Snail2,104	GSK3B;ERK2;CDK2;
SNAP23,95	PKM;PKCA;IKKB;
SNAP-25,138	PKCA;PKACA;
SNAP-25,187	PKCA;PKACA;
SNCA,129	PLK3;PLK2;PLK1;GSK3B;GRK5;GRK2;CK2A1;CK1A;CAMK2A;
SNCA,87	DYRK1A;CK1A;
SNCB,118	PLK3;PLK2;PLK1;
snRNP 70,226	CLK1;CDK2;
SNX27,51	P38B;P38A;
SOD2,106	P38B;CDK4;CDK1;
SOX9,181	ROCK1;PKACA;ADCK5;
SP1,101	ATR;ATM;
SP1,453	ERK2;ERK1;
SP1,59	PKCI;ERK2;ERK1;
SP1,739	JNK1;ERK2;ERK1;CDK1;
SP3,73	ERK2;ERK1;
SPHK1,225	ERK2;ERK1;
SPHK2,387	ERK2;ERK1;
SPHK2,419	PRKD1;PDK1;
SPHK2,421	PRKD1;PDK1;
SPHK2,614	ERK2;ERK1;
SPRY2,112	Mnk2;Mnk1;
SPRY2,121	Mnk2;Mnk1;
SPT5,666	CDK9;CDK2;CDK1;
SPT5,773	CDK9;CDK7;
SPT5,775	CDK9;CDK7;CDK2;
SPT5,782	CDK9;CDK7;
SPT5,784	CDK9;CDK7;
SPT5,791	CDK9;CDK2;
SPTBN1,2159	PKACA;CK2A1;
SQSTM1,269	P38D;CDK1;
SQSTM1,272	P38D;CDK1;
SQSTM1,349	PKCD;CK1A;
SQSTM1,403	TBK1;CK2A1;
Src,51	GSK3B;Chk1;
SRC-1,1179	ERK2;ERK1;CDK2;
SRC-1,1185	ERK2;ERK1;CDK2;
SRC-1,1426	CDK2;CDK1;
SRC-1,395	ERK2;CDK2;
SRC-2,469	CK2A1;CDK9;
SRC-2,487	CK2A1;CDK9;
SRC-2,493	CK2A1;CDK9;
SRC-2,499	CK2A1;CDK9;
SRC-2,736	ERK2;ERK1;
SRC-3,1062	PKCZ;KIS;
SRC-3,1067	PKCZ;KIS;
SRC-3,24	NLK;JNK1;
SRC-3,505	P38A;NLK;JNK1;GSK3A;
SRC-3,543	P38A;NLK;JNK1;
SRC-3,857	PKACA;NLK;IKKA;ERK3;
SRC-3,860	P38A;NLK;JNK1;
SRC-3,867	P38A;NLK;JNK1;CDK1;
SREBP-1 iso3,81	JNK1;ERK2;
SREBP-1 iso3,93	JNK1;ERK2;
SREBP-1,117	JNK2;JNK1;ERK2;ERK1;
SREBP-1,426	P38G;P38B;P38A;GSK3B;
SREBP-1,63	P38G;P38B;P38A;
SREBP-2,432	ERK2;ERK1;
SREBP-2,455	ERK2;ERK1;
SRF,103	p90RSK;MSK1;MAPKAPK2;CAMK2A;
SRF,159	PKG1;PKCA;PKACA;DMPK1;
SRPK1,326	SRPK1;ATR;ATM;
SRPK1,408	ATR;ATM;
SRPK1,51	CK2A2;CK2A1;
SRPK1,555	CK2A2;CK2A1;
SRPK2,494	SRPK2;p70S6K;
SSH1,937	PRKD2;PRKD1;
SSH1,978	PRKD2;PRKD1;
STAT1,727	PKCD;P38A;ERK1;CK2A1;CDK8;CAMK2G;
STAT2,381	GSK3B;GSK3A;
STAT2,385	GSK3B;GSK3A;
STAT2,393	GSK3B;GSK3A;
STAT2,404	TBK1;IKKE;
STAT3,714	GSK3B;GSK3A;
STAT3,727	RSK2;PKCE;PKCD;P38A;NEK6;mTOR;JNK2 iso2;JNK1;IRAK1;GSK3B;GSK3A;CDK5;
STAT5A,780	ERK2;ERK1;
STAT5B,731	Pim3;Pim2;Pim1;
STF-1,203	ERK2;CDK7;
STIL,1116	PLK4;PLK1;
STIM1,257	AMPKG2;AMPKB1;AMPKA1;
STIM1,521	AMPKG2;AMPKB1;AMPKA1;
STING,366	ULK2;ULK1;TBK1;
STLK3,371	WNK2;WNK1;
STMN1,16	RSK2;PKACA;PAK1;CAMK4;CAMK2B;CAMK2A;
STMN1,25	PKCB;P38D;ERK1;CDK2;CDK1;
STMN1,38	PKCB;PAK1;P38D;KIS;ERK1;CDK2;CDK1;
STMN1,63	PKG1;PKACA;
STMN3,60	JNK1;GSK3B;GSK3A;
STMN3,68	ERK2;CDK5;
SUN2,12	PKACA;ATR;
Survivin,20	PLK1;PKACA;AurC;
Survivin,34	CDK1;AurB;
SYN3,470	ERK1;CDK1;
TAB1,438	P38A;JNK2;JNK1;ERK2;ERK1;
TAB1,452	TAK1;P38A;
TAB1,453	TAK1;P38A;
TAB1,456	TAK1;P38A;
TAB1,457	TAK1;P38A;
TAB3,506	MAPKAPK3;MAPKAPK2;
TACE,735	PKCE;PKCD;PKCA;P38A;ERK2;ERK1;
TACSTD2,322	PKCD;PKCA;
TAGLN2,163	PKACA;CDK14;
TAL1,122	MEK1;ERK1;
Tau iso2,307	PKCA;GSK3A;CAMK2A;
Tau iso2,315	PKCA;GSK3A;CAMK2A;
Tau iso5,195	PKACA;GSK3A;
Tau iso5,198	PKACA;GSK3A;
Tau iso5,199	PKACA;GSK3A;
Tau iso5,202	PKACA;GSK3A;
Tau iso5,205	PKACA;GSK3A;
Tau iso5,231	PKCA;PKACA;GSK3A;CAMK2A;
Tau iso5,235	PKCA;PKACA;GSK3A;CAMK2A;
Tau iso5,262	PKACA;GSK3A;
Tau iso5,325	PKACA;GSK3A;
Tau iso5,365	PKCA;GSK3A;CAMK2A;
Tau iso5,373	PKCA;PKACA;GSK3A;CAMK2A;
Tau iso6,173	PKCA;GSK3A;CAMK2A;
Tau iso6,177	PKCA;GSK3A;CAMK2A;
Tau iso6,338	PKCA;GSK3A;CAMK2A;
Tau iso6,346	PKCA;GSK3A;CAMK2A;
Tau iso8,153	LRRK2;GSK3B;ERK2;ERK1;CDK5;CDK1;
Tau iso8,175	GSK3B;ERK2;ERK1;
Tau iso8,181	LRRK2;JNK2;JNK1;GSK3B;ERK2;ERK1;DYRK1A;CDK5;
Tau iso8,199	TTBK1;GSK3B;ERK2;ERK1;DYRK1A;CDK5;
Tau iso8,202	TTBK1;JNK2;JNK1;GSK3B;ERK2;ERK1;DYRK1A;CK1D;CDK5;CDK2;CDK1;
Tau iso8,205	LRRK2;GSK3B;ERK2;ERK1;DYRK1A;CK1D;CDK5;CDK2;CDK1;
Tau iso8,212	p70S6K;P38D;LRRK2;JNK2;GSK3B;ERK2;ERK1;DYRK2;DYRK1A;CDK5;CDK1;
Tau iso8,214	SGK1;PKN1;PKACA;p70S6K;GSK3B;CDK5;AMPKA1;
Tau iso8,217	P38D;JNK2;GSK3B;ERK2;ERK1;DYRK1A;CDK5;
Tau iso8,231	PKCA;MARK1;LRRK2;JNK2;JNK1;GSK3B;GSK3A;ERK2;ERK1;DYRK1A;CDK5;CDK2;CDK1;CAMK2A;AMPKA1;
Tau iso8,235	PKCA;GSK3B;GSK3A;ERK2;ERK1;CDK5;CDK1;CAMK2A;
Tau iso8,258	PKN1;PKCZ;PKCI;PKCG;PKCE;PKCB iso2;PKCB;PKCA;
Tau iso8,262	PKR;PKACA;PHKG1;p70S6K;NuaK1;MARK2;MARK1;GSK3B;GSK3A;Chk2;Chk1;CDK5;CAMK2A;AMPKA1;
Tau iso8,293	PKCZ;PKCI;PKCG;PKCE;PKCB iso2;PKCB;PKCA;PKACA;MARK2;MARK1;
Tau iso8,305	PKCA;PKACA;MARK1;
Tau iso8,320	PKN1;PKACA;MARK1;
Tau iso8,324	PKCZ;PKCI;PKCG;PKCE;PKCB iso2;PKCB;PKCA;PKACA;MARK2;MARK1;
Tau iso8,352	PKN1;PKCZ;PKCI;PKCG;PKCE;PKCB iso2;PKCB;PKCA;
Tau iso8,356	PKR;PKACA;NuaK1;MARK2;MARK1;AMPKA1;
Tau iso8,396	PKCA;P38G;P38D;MARK1;JNK1;GSK3B;GSK3A;ERK2;ERK1;DYRK1A;CK1D;CDK5;CAMK2A;AMPKA1;
Tau iso8,404	PKCA;P38G;P38D;GSK3B;GSK3A;ERK2;ERK1;DYRK1A;CK1D;CDK5;CDK1;CAMK2A;
Tau iso8,409	PKACA;GSK3B;CDK5;
Tau iso8,416	TTBK1;PKACA;CAMK2A;
Tau iso8,422	TTBK1;MARK1;GSK3B;ERK2;ERK1;DYRK1A;CDK5;AMPKA1;
Tau iso8,46	GSK3B;ERK2;ERK1;
Tau iso8,50	GSK3B;ERK2;ERK1;
TAZ,89	LATS2;LATS1;
TBC1D1,596	AMPKA2;AMPKA1;Akt1;
TDP1,81	DNAPK;ATM;
TDP-43,292	CK1D;CK1A;
TDP-43,305	CK1D;CK1A;
TDP-43,379	CK2A1;CK1E;CK1A;
TDP-43,389	CK1D;CK1A;
TDP-43,393	CK1D;CK1A;
TDP-43,395	CK1D;CK1A;
TDP-43,403	CK1E;CK1D;CK1A;
TDP-43,404	CK1E;CK1D;CK1A;
TDP-43,409	CK2A1;CK1E;CK1D;CK1A;
TDP-43,410	CK2A1;CK1E;CK1D;CK1A;
TDP-43,92	CK1D;CK1A;
Tel,257	P38A;ERK1;
Telethonin,157	PRKD1;GSK3B;CAMK2A;
Telethonin,161	PRKD1;GSK3B;CAMK2A;
TFCP2,309	CDK3;CDK2;
TFE3,246	CDK6;CDK4;
TFEB,114	CDK6;CDK4;
TFEB,142	CDK6;CDK4;
TFEB,331	CDK6;CDK4;
TFEB,467	CDK6;CDK4;Akt1;
TGFBR1,200	TGFBR2;PKCA;
TH iso2,19	MAPKAPK2;CAMK2A;
TH iso2,58	ERK2;ERK1;
TH iso2,67	RSK2;PKACA;MAPKAPK2;CAMK2A;
TH iso3,19	MAPKAPK5;MAPKAPK2;CAMK2A;
TH iso3,31	ERK2;ERK1;
TH iso3,40	RSK2;PKACA;MSK1;MAPKAPK5;MAPKAPK2;CAMK2A;
TH iso3,404	MAPKAPK5;MAPKAPK2;
TH iso4,19	MAPKAPK2;CAMK2A;
TH iso4,35	ERK1;CAMK2A;
TH iso4,44	RSK2;PKACA;MAPKAPK2;CAMK2A;
TH,19	MAPKAPK5;MAPKAPK2;CAMK2A;
TH,62	ERK2;ERK1;
TH,71	RSK2;PKACA;MAPKAPK2;CAMK2A;
TIF1A,635	AMPKG2;AMPKA1;
TIF1B,473	MAPKAPK2;Chk2;Chk1;
TIFA,9	AurA;AlphaK3;Akt1;
Tip60,86	GSK3B;CDK1;
Tip60,90	GSK3B;CDK1;
Titin,11878	PKG1;PKCA;CAMK2D;
Titin,12022	PKCA;CAMK2D;
Titin,4010	PKG1;PKACA;
Titin,4185	PKG1;PKACA;
TK,13	CDK2;CDK1;
TLE1,239	HIPK2;CK2A1;
TNKS,978	PLK1;GSK3B;
TNKS,982	PLK1;GSK3B;
TNNI3,143	PKCD;PKCA;MST1;
TNNI3,23	PKCD;PKCA;PKACA;AMPKA1;
TNNI3,24	PKCD;PKCA;PKACA;AMPKA1;
TNNI3,44	PKCE;PKCA;
TNRC15,30	CDK2;CDK1;
TOB1,152	JNK2;ERK2;ERK1;
TOB1,154	JNK2;ERK2;ERK1;
TOB1,164	JNK2;ERK2;ERK1;
TOB2,254	CDK4;CDK2;CDK1;
TOP1,10	DNAPK;CK2A1;
TOP2A,1213	ERK2;ERK1;CDK1;CDC7;
TOP2A,1247	ERK2;ERK1;CDK1;
TOP2A,1343	PLK3;PLK1;PKCB;
TOP2A,1354	ERK2;ERK1;CDK1;
TOP2A,1361	GSK3B;ERK2;ERK1;CDK1;
TOP2A,1393	ERK2;ERK1;CDK1;
TOP2A,1525	PLK1;CK2A1;CDC7;
TORC3,391	ERK2;ERK1;
TPH2,19	PKACA;CAMK2A;
TPPP,160	ERK2;CDK5;
TPPP,18	ERK2;CDK5;
TPX2,72	CDK2;CDK1;
Trap170,986	ERK2;ERK1;
TR-beta1,142	ERK2;ERK1;
TRBP,283	P70S6KB;p70S6K;Akt1;
TRF1,114	NEK7;NEK2;
TRF2,365	ERK2;CDK2;
TRIP12,312	TBK1;DAPK3;
TRPC6,70	PKG1;PKACA;
TRPV1,502	PKCA;PKACA;
TRPV4,824	SGK1;PKACA;
TSC2,1217	CDK6;CDK4;
TSC2,1387	BRSK2;AMPKA1;
TSC2,1452	CDK6;CDK4;
TSC2,1462	SGK1;Akt1;
TSC2,1798	SGK1;p90RSK;
TSC2,664	ERK2;ERK1;
TSC2,939	SGK1;PKCD;Akt1;
TSC2,981	SGK1;Akt1;
TTK,12	TTK;PLK1;
TTK,281	CDK1;BRAF;
TTK,288	TTK;Chk2;
TTK,321	TTK;PLK1;
TTK,33	TTK;PLK1;
TTK,362	TTK;PLK1;
TTK,363	TTK;PLK1;
TTK,37	TTK;PLK1;
TTK,371	TTK;PLK1;
TTK,436	TTK;CDK2;BRAF;
TTK,564	TTK;PLK1;
TTK,676	TTK;PLK1;
TTK,821	TTK;ERK2;ERK1;
TUBG1,131	BRSK1 iso2;BRSK1;
TWIST1,68	P38A;JNK1;ERK2;ERK1;
TXA2-R iso2,239	GRK3;GRK2;
TXA2-R iso2,330	PKG1;PKACA;
TXA2-R iso2,332	PKG1;PKACA;
TXA2-R iso2,357	GRK3;GRK2;
TXA2-R,324	PKCA;PKACA;
TXA2-R,329	PKCA;PKACA;
TXA2-R,331	PKG1;PKCA;PKACA;
TYMS,124	CK2A2;CK2A1;
UBE2A,120	CDK2;CDK1;
ULK1,638	mTOR;AMPKA1;
UNG,60	GSK3B;GSK3A;CDK2;
UNG,64	GSK3B;GSK3A;CDK2;CDK1;
USF1,153	P38A;GSK3B;
USF2,155	GSK3B;CDK5;
USP16,552	TTK;CDK1;
USP2,207	TGFBR2;Src;
USP2,225	TGFBR2;Src;
UVRAG,522	mTOR;CK1A;
VASP,157	PRKD2;PRKD1;PKG1;PKCA;PKACA;
VASP,239	PRKD2;PKG1;PKACA;
VASP,278	PKG1;PKACA;p90RSK;AMPKA1;
VASP,322	PRKD2;PRKD1;
VCP,784	DNAPK;ATR;
VDR,51	PKCB;PKCA;
VHL,72	CK1A;AurA;
Vimentin,34	PKCZ;PKCI;
Vimentin,39	PKCZ;PKCI;PKACA;PAK1;Akt1;
Vimentin,459	MOS;DNAPK;
Vimentin,56	PLK1;PKCZ;PKCI;PAK1;DNAPK;CDK5;CDK1;
Vimentin,72	ROCK1;PKACA;
Vimentin,73	PKACA;PAK1;AurB;
Vimentin,83	PLK1;CAMK2A;
vinexin iso2,188	ERK2;ERK1;
VTN,397	PKCA;PKACA;
Wee1,642	BRSK1 iso2;Akt1;
WNK1,382	WNK3;WNK2;WNK1;
WNK1,60	SGK1;MSK1;Akt1;
WNK4,575	MAPKAPK5;MAPKAPK3;MAPKAPK2;
WRN,1141	ATR;ATM;
WSTF,158	P38A;JNK2;ERK1;
WT1 iso7,67	GSK3B;Akt1;
WTAP,148	ERK2;ERK1;
WTAP,306	ERK2;ERK1;
WTAP,341	ERK2;ERK1;
XIAP,87	PKCE;Akt2;Akt1;
XPA,173	DNAPK;ATR;ATM;
XPA,196	DNAPK;ATR;ATM;
XRCC1,485	CK2A2;CK2A1;
XRCC1,488	CK2A2;CK2A1;
XRCC1,518	CK2A2;CK2A1;
XRCC1,519	CK2A2;CK2A1;
XRCC1,523	CK2A2;CK2A1;
XRN2,439	CDK9;CDK7;
YAP1 iso2,109	LATS2;LATS1;
YAP1 iso2,127	LKB1;LATS2;LATS1;
YAP1 iso2,164	LATS2;LATS1;
YAP1 iso2,381	LATS2;LATS1;
YAP1 iso2,61	LATS2;LATS1;
YAP1 iso3,154	JNK2;JNK1;
YAP1 iso3,317	JNK2;JNK1;
YAP1 iso3,362	JNK2;JNK1;
YAP1,109	PKCZ;NDR1;LATS1;
YAP1,110	PKCZ;MST4;
YAP1,127	NDR2;NDR1;MST2;LATS2;LATS1;Akt1;
YAP1,128	NLK;CDK1;
YAP1,61	NDR1;LATS1;AMPKA1;
YAP1,77	PLK1;MST4;
YAP1,94	MST4;AMPKA1;
YB-1,102	RSK2;p90RSK;Akt1;
YTHDF2,381	ERK2;ERK1;
YTHDF2,39	ERK2;ERK1;
ZC3H11A,321	CDK2;CDK1;
ZNF261,826	CDK2;CDK1;

## Sheet: Suppl Tab 4
Supplementary Table 4: List of Tyr kinases that phosphorylate each unique site
Substrate,Site	Kinases (Tyr)
5-LO,43	Yes;Hck;FGR;
5-LO,446	Yes;FGR;
5-LO,54	Yes;Hck;FGR;
Abl,115	LYN;Hck;Fyn;
Abl,128	LYN;Hck;Fyn;
Abl,139	LYN;Hck;Fyn;
Abl,172	LYN;Hck;Fyn;
Abl,185	LYN;Hck;Fyn;
Abl,215	LYN;Hck;Fyn;
Abl,226	LYN;Hck;Fyn;
Abl,393	LYN;Hck;Fyn;Abl;
Abl,70	LYN;Hck;Fyn;
ACLY,227	Src;LYN;
ACLY,252	Src;LYN;
ACLY,682	Src;LYN;
ADAM15,715	Lck;Hck;
AGO2,393	Src;EGFR;
AKAP8,146	Src;LYN;
AKAP8,150	Src;LYN;
AKAP8,152	Src;LYN;
AKAP8,154	Src;LYN;
AKAP8,170	Src;LYN;
AKAP8,311	Src;LYN;
AKAP8,436	Src;LYN;
AKAP8,51	Src;LYN;
AKAP8,53	Src;LYN;
AKAP8,539	Src;LYN;
AKAP8,80	Src;LYN;
Akt1,315	Ret;Brk;
ANXA1,21	Src;EGFR;Abl;
ANXA2,24	Src;IGF1R;
AR,535	Src;Ack;
Arg,261	Arg;Abl;
ARHGAP3,21	Src;Fyn;
ARHGAP5,1109	Src;Brk;
ASK1,718	JAK2;JAK1;
AurA,148	Src;AurA;
Bcr,177	LYN;Hck;Fyn;BCR-ABL1;Abl;
beclin 1,233	FAK;EGFR;
Brk,447	SRMS;Brk;
Btk,223	TEC;LYN;ITK;Btk;Abl;
Btk,551	Syk;LYN;Btk;
C/EBP-beta,78	Arg;Abl;
CASP8,380	Src;LYN;
Catalase,231	Arg;Abl;
Catalase,386	Arg;Abl;
caveolin-1,14	Src;Fyn;Abl;
CBL,371	LYN;INSR;EGFR;
CBL,700	Syk;Lck;INSR;Fyn;Abl;
CBL,731	Syk;Src;Lck;Fyn;
CBL,774	Syk;Src;Lck;INSR;Fyn;Abl;
CCDC50,217	Lck;EGFR;
CCDC50,279	Lck;EGFR;
CCDC50,304	Lck;EGFR;
CD133,828	Src;Fyn;
CD133,852	Src;Fyn;
CD5,453	Lck;Fyn;
CD5,487	Lck;Fyn;
CDCP1,734	Src;FAK;
CDK1,15	Wee1;Src;Myt1;HER2;
CDK4,17	Yes;Src;LYN;
CHCHD2,99	BCR-ABL1;Abl;
CK2A1,255	LYN;FGR;
Cortactin,421	Syk;Pyk2;Fyn;
Cortactin,470	Src;Pyk2;Fyn;
Cortactin,486	Src;Pyk2;Fyn;Abl;
CRK,221	Arg;Abl;
CRKL,207	BCR-ABL1;Abl;
CRMP-2,479	Yes;Fer;
CTNNB1,142	TrkA;FGFR3;FGFR2;EGFR;Brk;
CTNNB1,333	Src;Brk;
CTNNB1,64	JAK3;Brk;
CTNNB1,654	Src;HER2;EGFR;Abl;
CTNNB1,86	JAK3;Abl;
CTNNG,550	Fyn;Fer;
CYCS,47	Akt3;Akt2;Akt1;
Daple,2025	Src;PDGFRA;INSR;EGFR;
DAPP1,139	Src;LYN;Lck;
DCBLD2,565	Fyn;Abl;
DCBLD2,621	Fyn;Abl;
DCBLD2,649	Fyn;Abl;
DCBLD2,655	Fyn;Abl;
DCBLD2,663	Fyn;Abl;
DCBLD2,666	Fyn;Abl;
DCBLD2,677	Fyn;Abl;
DCBLD2,715	Fyn;Abl;
DCBLD2,750	Fyn;Abl;
DGKA,335	Src;Lck;
DOK1,362	Src;INSR;
DOK1,398	Ret;INSR;
DUSP3,138	ZAP70;Syk;
DUSP3,38	ZAP70;Syk;
EGFR,1016	Src;EGFR;Abl;
EGFR,1092	Src iso1;Src;EGFR;Abl;
EGFR,1110	Src;EGFR;
EGFR,1197	EGFR;Abl;
EGFR,869	Src iso1;Src;EGFR;
ELMO1,720	Src;Hck;AXL;
ELMO1,724	Src;AXL;
endophilin A2,315	Src;FAK;
ER-alpha,219	IGF1R;Abl;
ER-alpha,537	Src;Lck;
ERK1,204	Ret;MEK2;MEK1;Lck;JAK2;ERK1;EGFR;
ERK2,187	Ret;MEK1;JAK2;EGFR;
Etk,216	TEC;ITK;Btk;
Ets-1,283	Yes;Src;
Ezrin,146	Src;Lck;Fer;EGFR;
Ezrin,354	Fer;EGFR;
Ezrin,478	Src iso1;Src;Fer;
FAK,1007	Src;Etk;
FAK,194	Src;PDGFRB;Met;Etk;EGFR;
FAK,397	Src;Met;FGR;FAK;
FAK,407	Src;Pyk2;Met;FAK;
FAK,441	Src;Etk;
FAK,5	PDGFRB;Met;EGFR;
FAK,576	Src;Ret;Met;FGR;FAK;Etk;
FAK,577	Src;Ret;Met;FAK;Etk;
FAK,742	Src;Etk;
FAK,861	Yes;Src;Ret;Met;Etk;
FAK,898	Src;Etk;
FAK,925	Yes;Src;Ret;Met;FGR;Etk;
FAM82A2,176	Src;LYN;
FCGR2A,288	Fyn;BLK;
FCGR2A,304	Syk;LYN;Fyn;BLK;
FCGR2B,292	LYN;Fyn;BLK;
FCGR2C,310	Syk;LYN;Fyn;BLK;
Fer,714	Src;Fer;
FGFR1,653	FGFR1;Etk;
FGFR1,654	FGFR1;Etk;
FMIP,225	Src;PDGFRB;
Fyn,28	PDGFRB;Fyn;
Fyn,420	Fyn;AXL;
GAB1,242	Src;INSR;
GAB1,285	INSR;EGFR;
GAB1,373	Src;INSR;EGFR;
GAB1,447	INSR;EGFR;
GAB1,472	INSR;EGFR;
GAB1,589	INSR;EGFR;
GAB1,627	Src;INSR;Fer;EGFR;
GAB1,659	INSR;EGFR;
galectin-3,118	Arg;Abl;
galectin-3,79	Arg;Abl;
GCET2,106	Syk;LYN;
GCET2,107	Syk;LYN;
GCET2,128	Syk;LYN;
GCET2,80	Syk;LYN;
GCET2,86	Syk;LYN;
girdin,1765	Src;EGFR;
girdin,1799	Src;EGFR;
GIT1,321	Src;FAK;
GJB1,243	Ron;EphB1;EphA1;
GPX1,98	Arg;Abl;
GRB10,67	Src;Fyn;
GRB2,160	FGFR2;ALK;
GRB2,209	JAK2;BCR-ABL1;
GSK3B,216	Src;MEK1;GSK3B;
GTF2I iso2,248	Src;JAK2;Btk;
H3,41	JAK2;JAK1;IGF1R;
Hck,411	Hck;CSK;Chk1;AXL;
HER2,877	Yes;Src;HER2;Fyn;
Hic-5,60	Pyk2;Fyn;
HIPK2,361	TAK1;Src;HIPK2;
hnRNP P2,526	Src;Fyn;
HRas,137	Arg;Abl;
HS1,222	LYN;FGR;
IkB-alpha,305	Btk;Abl;
IkB-alpha,42	Src iso1;Lck;INSR;
IKKB,188	Src;LYN;
IKKB,199	Src;LYN;
IKKG,374	Src;LYN;Fyn;FGR;
INSR,1185	Met;INSR;
IQGAP1,1510	Src;Met;
IRF3,292	Arg;Abl;
IRS1,1179	INSR;IGF1R;
IRS1,896	Met;INSR;IGF1R;
IRS1,989	INSR;IGF1R;
ITGB7,753	Src;FAK;
ITGB7,758	Src;FAK;
ITK,180	TEC;ITK;Btk;
JNK1,185	Ret;MKK7;MKK4;MEKK6;ASK1;
JNK2,185	Ret;MKK4;
Kv1.3,499	TrkB;Src;
LAB,110	LYN;Kit;
LAB,118	LYN;Kit;
LAB,136	Syk;LYN;
Lasp-1,171	Src;LYN;BCR-ABL1;Abl;
LAT iso2,171	ZAP70;Pyk2;FAK;
LAX1,193	Syk;Lck;
LAX1,268	Syk;Lck;
LAX1,294	Syk;Lck;
LAX1,373	Syk;Lck;
Lck,394	yopH;Lck;AXL;
Lck,505	Lck;CSK;
LDH-A,10	Src;HER2;FGFR1;
LPIN1,398	Src iso1;Src;
LPIN1,413	Src iso1;Src;
LPIN1,795	Src iso1;Src;
LYN,397	LYN;AXL;
LYN,508	LYN;CTK;
Met,1234	Ron;Met;
Met,1235	Ron;Met;Etk;
Met,1349	Ron;Met;Fer;Abl;
Met,1356	Ron;Met;Abl;
MLKL,376	Tyro3;Mer;AXL;
MST1,433	FGFR4;Abl;
NMDAR2A,1267	Src;Fyn;
NMDAR2A,1325	Src;Fyn;
NMT1,180	LYN;Fyn;
NRF2,576	Yes;Src;Fyn;FGR;
NSF,83	Fes;Fer;
p27Kip1,74	Yes;Src;
p27Kip1,88	Yes;Src;LYN;Abl;
p27Kip1,89	Yes;Src;Abl;
P38A,182	Ret;MKK6;MKK4;MKK3;MEKK6;ASK1;
P38A,323	ZAP70;Lck;Fyn;
P38D,182	MKK6;MKK3;
p73,28	Src;Hck;
PAG,317	Src;Fyn;
PAK1,153	JAK2;Etk;
PBK,74	Src;Met;
PDGFRB,686	Arg;Abl;
PDHK1,243	JAK2;FLT3;FGFR1;Abl;
PDK1,373	Src;IGF1R;
PDK1,376	Src;IGF1R;
PDP1,381	FGFR1;EGFR;
PECAM-1,713	Lck;Fyn;
PLCG1,771	Syk;EGFR;Abl;
PLCG1,783	Syk;Ret;PDGFRB;ITK;EGFR;
PLCG2,1217	Lck;Btk;
PLCG2,753	Src;Lck;Fyn;Btk;
PLCG2,759	Syk;Src;Lck;Fyn;Btk;
PLEKHG2,489	Src;Abl;
PLSCR1,69	Src;Abl;
PLSCR1,74	Src;Abl;
PPP2CA,307	Src;Lck;INSR;EGFR;
PRC1,464	Src;Fyn;
PRKD1,463	Src;Abl;
profilin 1,129	VEGFR2;Src;
PSD-95,523	Src;Fyn;
PSMA7,153	Arg;Abl;
PTEN,174	Src;INSR;
PTEN,240	Src;LYN;Lck;FGFR3;FGFR2;
PTEN,315	Src;Lck;
PTPRJ,1311	Src;Fyn;
PTPRJ,1320	Src;Fyn;
PXN iso2,118	Fyn;Brk;
PXN,118	FAK;Abl;
Pyk2,402	Src;Pyk2;
RAC1,64	Src;FAK;
RACK1,52	Src;Abl;
RAD51,315	BCR-ABL1;Abl;
RAD52,104	BCR-ABL1;Abl;
RAPGEF1,504	Src;Hck;Abl;
Ret,905	Src iso1;Src;Ret;FAK;
RGS16,168	Src;LYN;EGFR;
RGS16,177	Src;LYN;
RHBG iso6,429	Syk;Src;
RHOA,34	Src;BCR-ABL1;
RHOA,66	Src;BCR-ABL1;
RhoGDI beta,24	Syk;Src;Abl;
RIPK2,474	RIPK2;FGR;
RRas,66	Src;EphB2;
RSK2,470	Src;Fyn;
RSK2,483	Src;Fyn;
RSK2,488	Src;Fyn;FGFR3;ERK2;
RSK2,529	Src;Fyn;FGFR3;ERK2;
RSK2,580	Src;Fyn;
RSK2,644	Src;Fyn;
RSK2,707	Src;Fyn;
SHC1 iso2,239	ZAP70;Syk;Lck;EGFR;
SHC1 iso2,240	ZAP70;Syk;Lck;EGFR;
SHC1 iso2,317	ZAP70;TrkA;Syk;Lck;FAK iso2;EGFR;
SHC1 iso3,194	Src;EGFR;
SHC1 iso3,195	Src;EGFR;
SHC1 iso3,272	Src;EGFR;
SHC1,427	Src;Met;
SHC3 iso2,218	TrkB;TrkA;Src;EGFR;
SHC3 iso2,219	TrkB;TrkA;Src;EGFR;
SHC3 iso2,256	TrkB;TrkA;Src;EGFR;
SHC3 iso2,257	TrkB;TrkA;Src;EGFR;
SHC3 iso2,283	TrkB;TrkA;Src;EGFR;
SHC3 iso2,301	TrkB;TrkA;Src;EGFR;
SHP-1,536	Src;LYN;Lck;INSR;
SHP-1,564	Src;LYN;Lck;
SHP-2,542	PDGFRB;Fyn;ALK;
Siglec-10,597	Lck;JAK3;ITK;
Siglec-10,667	Lck;JAK3;ITK;Fyn;
Siglec-10,691	Lck;JAK3;
SLAM,307	Lck;Fyn;
SLAM,327	LYN;Fyn;
SLC25A4,195	Src;Lck;
SLC4A1,21	Syk;LYN;
SLC4A1,359	Syk;LYN;
SLC4A1,8	Syk;LYN;
SLC4A1,904	Syk;LYN;
SLP76,113	ZAP70;Syk;Lck;
SLP76,128	ZAP70;Syk;Lck;
SLP76,145	ZAP70;Lck;
smMLCK,464	Src;Abl;
SNCA,125	Syk;Src;Pyk2;Fyn;Abl;
SNIP iso5,396	ALK;Abl;
SOCS1,80	Yes;Src;LYN;BLK;
SOCS3,204	Lck;JAK2;
SOCS3,221	Lck;JAK2;
Src,419	Src iso1;Src;PKACA;PDGFRB;PDGFRA;GSK3B;EphB2;CSK;Chk1;AXL;
Src,530	Src;CSK;Chk1;
STAP2,22	Src;JAK2;
STAP2,250	Src;JAK2;Brk;
STAP2,322	Src;JAK2;
STAT1,701	Tyk2;Syk;Src;NPM-ALK;JAK3;JAK2;JAK1;FGFR3;
STAT3,705	TrkA;Src;Ret iso3;PKM;NEK6;Mer;JAK2;Fyn;Fer;AXL;ALK;
STAT5A,694	Syk;Src;Mer;Lck;JAK3;JAK2;JAK1;Hck;AXL;
STAT5B,699	Src;Mer;Hck;Brk;AXL;
STING,245	Src;EGFR;
STX17,157	mTOR;Abl;
Syk,348	Syk;LYN;
Syk,352	Syk;LYN;
Syk,525	Syk;LYN;
Syk,526	Syk;LYN;
Tau iso8,18	Src;Fyn;
TBK1,354	Lck;Hck;FGR;
TBK1,394	Lck;Hck;FGR;
TEC,206	TEC;ITK;Btk;
TGFBR2,284	Src iso1;Src;
THEMIS,174	ZAP70;Lck;
THEMIS,353	ZAP70;Lck;
THEMIS,429	ZAP70;Lck;
THEMIS,540	ZAP70;Lck;
THEMIS,541	ZAP70;Lck;
THEMIS,95	ZAP70;Lck;
TIGIT,225	Lck;Fyn;
TIRAP,106	PKCD;Btk;
VAV1,174	Lck;Abl;
VEGFR2,1175	VEGFR2;Src;
WASP,291	NPM-ALK;LYN;Lck;Hck;Ack;Abl;
WBP2,192	Yes;Src;
WBP2,231	Yes;Src;
YY1,254	LYN;Abl;
ZAP70,126	ZAP70;Lck;
ZAP70,292	ZAP70;Lck;
ZAP70,315	ZAP70;Lck;
ZAP70,319	ZAP70;Src;Lck;Abl;
ZAP70,492	ZAP70;Lck;
ZAP70,493	ZAP70;Lck;

## Sheet: Suppl Tab 5
Supplementary Table 5: List of Ser/Thr kinases and substrate numbers
Kinase (Ser/Thr)	Substrates
PKACA	261
CDK1	252
ERK2	206
ERK1	189
PKCA	188
Akt1	186
CK2A1	173
CDK2	166
GSK3B	137
ATM	114
PLK1	101
P38A	96
AMPKA1	90
Chk1	80
CDK5	77
JNK1	74
PKCD	70
AurB	68
CAMK2A	63
AurA	58
ATR	57
CK1A	53
p90RSK	47
PKCZ	42
DNAPK	41
MAPKAPK2	40
PAK1	40
mTOR	38
PRKD1	38
PKCE	37
RSK2	37
PKCB	36
JNK2	35
GSK3A	34
IKKB	33
PKG1	32
ROCK1	30
Pim1	29
CDK4	28
p70S6K	27
Akt2	26
SGK1	26
Chk2	25
TBK1	25
CK1D	24
PKCB iso2	24
IKKA	23
PKCT	23
PDK1	22
PKCI	22
CDK7	21
IKKE	21
ULK1	21
AMPKA2	20
GRK2	20
HIPK2	20
PLK3	20
TAK1	20
CK1E	18
Cot	18
DYRK1A	18
P38B	18
CDK6	17
LKB1	17
CDK9	15
PKCG	15
ROCK2	15
DAPK1	14
DYRK2	14
LRRK2	14
MST1	14
PAK2	14
PRKD2	14
MARK2	13
MSK1	13
CAMK1A	12
DAPK3	12
LATS2	12
P38G	12
PAK4	12
TTK	12
ASK1	11
CK2A2	11
NEK2	11
Pim2	11
Akt3	10
CDC7	10
LATS1	10
MELK	10
NEK6	10
NLK	10
BRAF	9
CDK3	9
CK2B	9
DYRK1B	9
ERK5	9
JNK3	9
PKG2	9
PLK2	9
VRK1	9
CAMK2D	8
MST2	8
PKN1	8
AMPKG2	7
CAMK4	7
CDK8	7
HGK	7
MEK1	7
P38D	7
P70S6KB	7
PKCH	7
PLK4	7
RAF1	7
AMPKB1	6
BRSK1 iso2	6
CAMK2B	6
GRK5	6
ILK	6
MLK3	6
NDR1	6
PBK	6
QIK	6
ULK2	6
CAMK2G	5
CAMKK2	5
GRK6	5
MARK3	5
MKK6	5
MST3	5
MST4	5
Nik	5
NuaK1	5
OSR1	5
PAK6	5
Pim3	5
PKM	5
PKR	5
SGK3	5
STLK3	5
TGFBR1	5
AurC	4
BRSK2	4
BUB1	4
CDK14	4
CDK16	4
CK1G1	4
CK1G2	4
CLK1	4
DYRK3	4
GRK3	4
HPK1	4
LOK	4
MAPKAPK5	4
Mnk1	4
Mnk2	4
MSK2	4
NDR2	4
NEK1	4
NEK9	4
PIK3CA	4
PINK1	4
PRKD3	4
smMLCK	4
WNK1	4
Bcr	3
CAMK1B	3
CDK19	3
CDKL5	3
ChaK1	3
ChaK2	3
EEF2K	3
EGFR	3
ERK3	3
GCK	3
ICK	3
IRAK1	3
IRAK4	3
KHS2	3
KIS	3
Lmr2	3
MAPKAPK3	3
MEKK1	3
MEKK2	3
MEKK3	3
MKK3	3
MKK4	3
MKK7	3
PIK3CG	3
PKG1 iso2	3
SRPK1	3
SRPK2	3
TGFBR2	3
TNIK	3
UL97	3
VRK2	3
WNK4	3
AAK1	2
ARAF	2
BMPR1B	2
Btk	2
CAMKK1	2
CDK11B	2
CDK12	2
CLK2	2
ERK7	2
Fyn	2
HIPK1	2
INSR	2
LIMK1	2
LIMK2	2
MARK1	2
MASTL	2
MEK2	2
MEKK6	2
MINK	2
MLK2	2
MOS	2
NEK11	2
NEK7	2
p70S6K iso2	2
PAK5	2
PASK	2
PDHK1	2
PDHK2	2
PDHK3	2
PDHK4	2
PKACB	2
PKN3	2
RSK3	2
SGK2	2
Src	2
TESK1	2
TLK1	2
WNK2	2
WNK3	2
ZAK	2
Abl	1
ADCK5	1
ALK1	1
ALK4	1
AlphaK3	1
AXL	1
BIKE	1
BRD4	1
BRSK1	1
CAMK1G	1
caMLCK	1
CDK10	1
CDK13	1
CDK18	1
CDK20	1
CDKL2	1
CK1A2	1
CK1G3	1
CLK4	1
COL4A3BP	1
CRIK	1
DAPK2	1
DLK	1
DMPK1	1
DRAK1	1
ERK4	1
GAK	1
GCN2	1
GRK1	1
GRK4	1
GRK7	1
GTF2F1	1
Haspin	1
HIPK3	1
HRI	1
IGF1R	1
JAK2	1
JNK1 iso2	1
JNK2 iso2	1
KHS1	1
KSR	1
MARK3 iso3	1
MEK5	1
Mer	1
Mnk1 iso2	1
MRCKA	1
MRCKB	1
Myt1	1
NME1	1
NuaK2	1
PAK3	1
PCK1	1
PERK	1
PFKP	1
PGK1	1
PHKA1	1
PHKG1	1
PHKG2	1
PIK3C2A	1
PIK3R1	1
PIKFYVE	1
PKN2	1
PRKX	1
PRP4	1
PRPK	1
Pyk2	1
Ret	1
RIPK1	1
RIPK3	1
SIK	1
skMLCK	1
SLK	1
SMG1	1
Src iso1	1
STYK1	1
Syk	1
TAF1	1
TAO1	1
TAO2	1
TGM2	1
TLK2	1
TSSK4	1
TTBK1	1
TTBK2	1
Tyro3	1
ULK3	1
VRK3	1
YSK1	1

## Sheet: Suppl Tab 6
Supplementary Table 6: List of Tyr kinases and substrate numbers
Kinase (Tyr)	Substrates
Src	120
Abl	56
Fyn	40
LYN	35
Lck	34
EGFR	28
Syk	21
JAK2	17
INSR	14
Arg	12
Hck	12
Ret	12
AXL	11
FAK	11
PDGFRB	11
Fer	10
Yes	10
BCR-ABL1	9
Met	9
Src iso1	9
Brk	8
Btk	8
FGR	8
Pyk2	8
ZAP70	8
IGF1R	7
ITK	7
JAK3	7
Etk	6
FGFR3	6
ALK	5
CSK	5
FGFR1	5
Ack	4
BLK	4
HER2	4
JAK1	4
MEK1	4
Mer	4
TEC	4
TrkA	4
Tyk2	4
EphB2	3
FGFR2	3
Kit	3
MKK4	3
NPM-ALK	3
PDGFRA	3
Wee1	3
ASK1	2
Chk1	2
CK2A1	2
CTK	2
Fes	2
GSK3B	2
MEKK6	2
MKK3	2
MKK6	2
Ron	2
TrkB	2
VEGFR2	2
Akt1	1
Akt2	1
Akt3	1
AurA	1
BVR	1
CDK7	1
CK1A	1
EphA1	1
EphB1	1
ERK1	1
ERK2	1
FAK iso2	1
FGFR4	1
FLT3	1
FRK	1
HIPK2	1
JMJD6	1
MEK2	1
MKK7	1
mTOR	1
Myt1	1
NEK6	1
PKACA	1
PKCD	1
PKM	1
PKR	1
PRKD1	1
Ret iso3	1
RIPK2	1
SRMS	1
TAK1	1
TGFBR2	1
TTBK1	1
Tyro3	1
WSTF	1
yopH	1

## Sheet: Suppl Tab 7
Supplementary Table 7: List of Ser/Thr kinases and site numbers
Kinase (Ser/Thr)	Sites
ERK2	315
ERK1	293
CDK1	260
PKACA	244
PKCA	217
CDK2	163
Akt1	134
GSK3B	133
CK2A1	123
P38A	121
JNK1	109
ATM	86
AMPKA1	79
PLK1	79
CDK5	78
PKCD	74
CK1A	67
GSK3A	67
ATR	64
AurB	64
CAMK2A	64
JNK2	59
p90RSK	56
CDK4	53
DNAPK	51
AurA	47
PKCB	47
PKCZ	47
MAPKAPK2	46
PKCE	46
CDK6	44
Chk1	40
CK1D	40
PRKD1	40
IKKB	39
CDK7	38
PAK1	38
p70S6K	37
SGK1	37
PKCB iso2	36
TBK1	36
Chk2	35
PKG1	35
ROCK1	35
RSK2	35
GRK2	33
mTOR	33
Pim1	33
CDK9	30
IKKE	27
PKCI	27
IKKA	26
Akt2	25
AMPKA2	25
CDC7	24
PKCG	24
DYRK1A	23
HIPK2	23
P38B	23
Cot	22
CK1E	21
PDK1	21
TTK	20
PLK3	19
JNK3	18
LATS1	17
LRRK2	17
P38D	17
CK2A2	16
DYRK2	16
PKCT	16
IRAK4	15
LATS2	15
NLK	15
P38G	15
PRKD2	15
ULK1	15
Akt3	14
DAPK1	14
DAPK3	14
MARK2	14
MST1	14
CDK3	13
MSK1	13
ROCK2	13
UL97	13
BRAF	12
CAMK1A	12
CDK8	12
MST2	12
PKCH	12
TAK1	12
VRK1	12
IRAK1	11
LKB1	11
OSR1	11
STLK3	11
GRK3	10
GRK5	10
MARK1	10
PKN1	10
RAF1	10
AMPKG2	9
CK2B	9
ERK5	9
HGK	9
PKG2	9
PLK2	9
ULK2	9
AMPKB1	8
ASK1	8
AurC	8
CAMK4	8
DYRK1B	8
NEK2	8
Nik	8
PAK2	8
PAK4	8
MEK1	7
MELK	7
MLK3	7
MST4	7
NDR1	7
P70S6KB	7
Pim2	7
TGFBR1	7
BRSK1 iso2	6
CAMK2D	6
CK1G1	6
CLK1	6
GRK6	6
ILK	6
MAPKAPK5	6
Mnk2	6
NuaK1	6
PKR	6
smMLCK	6
ARAF	5
CAMK2B	5
CAMKK2	5
MEKK3	5
Mnk1	5
NEK6	5
PAK6	5
PDHK1	5
PDHK2	5
PDHK4	5
Pim3	5
PKG1 iso2	5
PLK4	5
VRK2	5
BRSK2	4
CAMK2G	4
CDK19	4
CLK2	4
ERK7	4
KIS	4
LOK	4
MEKK1	4
MKK3	4
MKK4	4
MKK7	4
MSK2	4
PBK	4
PDHK3	4
PIK3CA	4
PKACB	4
PRKD3	4
QIK	4
SGK3	4
TTBK1	4
WNK1	4
WNK3	4
BMPR1B	3
CDK14	3
CDK16	3
CDK18	3
ChaK2	3
DYRK3	3
EEF2K	3
EGFR	3
GCK	3
GRK1	3
HIPK1	3
HPK1	3
Lmr2	3
MAPKAPK3	3
MKK6	3
MOS	3
NDR2	3
PKM	3
TAO1	3
TAO2	3
TGFBR2	3
TLK1	3
TNIK	3
ALK1	2
AXL	2
Bcr	2
CAMK1B	2
CAMKK1	2
CDK11B	2
CDK12	2
CDK13	2
CK1G2	2
CRIK	2
DLK	2
ERK3	2
Fyn	2
GTF2F1	2
HRI	2
LIMK1	2
LIMK2	2
MARK3	2
MEK2	2
MEKK2	2
MEKK6	2
Mer	2
MINK	2
MST3	2
NEK11	2
NEK7	2
NEK9	2
p70S6K iso2	2
PERK	2
PHKG2	2
PINK1	2
PKN2	2
PKN3	2
RSK3	2
SGK2	2
Src	2
SRPK1	2
SRPK2	2
STYK1	2
TESK1	2
WNK2	2
WNK4	2
YSK1	2
	1
AAK1	1
Abl	1
ADCK5	1
AlphaK3	1
BIKE	1
BRD4	1
BRSK1	1
Btk	1
BUB1	1
CAMK1G	1
caMLCK	1
CDK20	1
CDKL2	1
CDKL5	1
ChaK1	1
CK1A2	1
CK1G3	1
CLK4	1
COL4A3BP	1
DAPK2	1
DMPK1	1
DRAK1	1
ERK4	1
GRK4	1
GRK7	1
Haspin	1
HIPK3	1
JNK1 iso2	1
JNK2 iso2	1
KHS1	1
Mnk1 iso2	1
MRCKA	1
NEK1	1
NME1	1
NuaK2	1
PAK3	1
PASK	1
PFKP	1
PHKA1	1
PHKG1	1
PIK3C2A	1
PIK3CG	1
PIK3R1	1
PIKFYVE	1
PRPK	1
Pyk2	1
RIPK3	1
skMLCK	1
SLK	1
SMG1	1
Src iso1	1
TAF1	1
TGM2	1
TLK2	1
TSSK4	1
Tyro3	1
ULK3	1
VRK3	1
ZAK	1

## Sheet: Suppl Tab 8
Supplementary Table 8: List of Tyr kinases and site numbers
Kinase (Tyr)	Sites
Src	164
Fyn	72
LYN	69
Abl	64
Lck	62
EGFR	48
Syk	40
Hck	22
INSR	22
ZAP70	22
Met	17
JAK2	16
Yes	16
FAK	14
Etk	13
FGR	13
Ret	13
Arg	12
AXL	11
Btk	11
Fer	10
Src iso1	10
BCR-ABL1	9
Brk	9
TrkA	9
IGF1R	8
Pyk2	8
ITK	7
JAK3	7
PDGFRB	7
TrkB	7
BLK	5
FGFR1	5
FGFR3	5
Ron	5
ALK	4
CSK	4
HER2	4
JAK1	4
Mer	4
TEC	4
Chk1	3
FGFR2	3
MEK1	3
MKK4	3
Ack	2
ASK1	2
EphB2	2
ERK2	2
GSK3B	2
Kit	2
MEKK6	2
MKK3	2
MKK6	2
NPM-ALK	2
PDGFRA	2
VEGFR2	2
	1
Akt1	1
Akt2	1
Akt3	1
AurA	1
CTK	1
EphA1	1
EphB1	1
ERK1	1
FAK iso2	1
Fes	1
FGFR4	1
FLT3	1
HIPK2	1
MEK2	1
MKK7	1
mTOR	1
Myt1	1
NEK6	1
PKACA	1
PKCD	1
PKM	1
Ret iso3	1
RIPK2	1
SRMS	1
TAK1	1
Tyk2	1
Tyro3	1
Wee1	1
yopH	1

## Sheet: Suppl Tab 9
Supplementary Table 9: List of Ser/Thr kinases that phosphorylate substrates and their co-expression scores		TRANSCRIPTOMICS			PROTEOMICS
Substrate	Kinases (Ser/Thr)	Co-expression score (TPM≥10)	Co-expression score (TPM≥6)	Co-expression score (TPM≥20)	Co-expression score
14-3-3 beta	PKCD;JNK1;	0.646805	0.903805	0.201005	0.241379
14-3-3 epsilon	PLK3;PLK2;	0.373295	0.656856	0.109835	0
14-3-3 theta	CK2A1;CK1A;Bcr;	0.997846	1	0.985642	0.259947
14-3-3 zeta	PKACA;MAPKAPK2;JNK1;CK1A;Bcr;Akt1;	0.998564	0.999282	0.990668	0.676393
37165	PKACA;DNAPK;AMPKB1;AMPKA1;	0.993539	0.998564	0.954774	0.636605
38261	PKACA;Pim1;MAPKAPK2;ERK2;ERK1;DNAPK;CDK7;	0.998564	0.999282	0.991385	0.774536
39326	PKACA;Chk1;	0.931802	0.984925	0.727207	0.328912
39356	PKACA;P38A;	0.950467	0.995693	0.651113	0.328912
4E-BP1	mTOR;GSK3B;ERK2;ERK1;DYRK2;Cot;CK2A1;CK1E;CDK1;ATM;	0.999282	1	0.994975	0.832891
53BP1	PLK1;Chk1;CDK1;AurB;ATR;ATM;AMPKG2;AMPKA2;AMPKA1;	0.996411	0.999282	0.979182	0.875332
5-LO	PKACA;MAPKAPK2;ERK2;CAMK2A;	0.984925	0.997846	0.880833	0.506631
AATF	MAPKAPK2;Chk2;ATM;	0.972721	0.997128	0.708543	0.511936
ABCA1	PKACA;EGFR;CK2A1;	0.991385	1	0.920316	0.506631
ABCB1	PKCA;PKACA;	0.414214	0.623116	0.221823	0.281167
Abi-1	ERK2;ERK1;CDK1;	0.983489	0.995693	0.923187	0.525199
Abl	TTK;PAK2;MST2;MST1;Cot;CLK4;CLK1;ATM;	0.995693	0.999282	0.947595	0.811671
ACC1	AMPKA2;AMPKA1;	0.0143575	0.109117	0.00215363	0
ACF7	GSK3B;CDK2;	0.923187	0.988514	0.5542	0.32626
acinus	SRPK2;Akt1;	0.927495	0.988514	0.649677	0.328912
ADAR	Akt3;Akt2;Akt1;	0.994257	0.998564	0.954774	0.453581
ADD1	ROCK1;PKCZ;PKCD;PKCA;PKACA;ERK2;Chk1;CDK5;CDK1;	0.995693	0.998564	0.968413	0.851459
ADD2	PKCZ;PKCA;PKACA;GSK3B;ERK2;Chk1;CDK5;	0.990668	0.998564	0.931084	0.779841
ADD3	Chk1;CDK2;	0.938981	0.984925	0.784637	0.395225
ADRA1D	PKCA;GRK2;	0.41206	0.62168	0.200287	0
ADRB2	PKACA;GRK6;GRK5;GRK3;GRK2;Akt1;	0.997128	0.999282	0.973439	0.557029
Afadin	CDK2;Bcr;	0.7229	0.90883	0.339555	0.254642
AGO2	P38A;MAPKAPK2;CK1A;Akt3;	0.992821	0.998564	0.923905	0.496021
AHNAK	CDK1;AurB;	0.974874	0.990668	0.941134	0.31565
AKAP12	PKACA;CDK1;ATR;	0.983489	0.998564	0.868629	0.458886
Akt1	Tyro3;TBK1;PRKD1;PKCB;PKCA;PIKFYVE;PIK3R1;PIK3CA;PDK1;mTOR;Mer;MAPKAPK2;LRRK2;ILK;IKKE;GSK3A;ERK4;DNAPK;CK2A1;CDK2;CDK1;CAMKK2;AXL;Akt1;	0.999282	1	0.997846	0.973475
Akt2	PDK1;CK2A1;	0.825556	0.969131	0.256999	0
ALDH2	PKCE;AMPKA1;	0.13855	0.38837	0.0445083	0.204244
AMBRA1	ULK1;mTOR;IKKA;	0.87509	0.985642	0.326633	0.334218
AML1	PAK4;HIPK2;ERK2;ERK1;	0.964106	0.995693	0.801149	0.501326
AML1 iso8	ERK2;ERK1;CDK6;CDK2;CDK1;	0.993539	0.997846	0.967696	0.68435
AML2	Pim1;PAK1;CDK4;AurB;AurA;	0.997128	1	0.987078	0.636605
AML3	JNK1;ERK1;CDK4;CDK1;AMPKA1;Akt1;	0.999282	0.999282	0.995693	0.742706
AMOT	PKCI;LATS2;LATS1;	0.356066	0.852836	0.034458	0.241379
AMOTL2	mTOR;LATS2;	0.216798	0.544149	0.0294329	0
amphiphysin	DYRK1A;CK2A1;CDK5;CDK1;	0.996411	0.999282	0.961235	0.671088
AMPKA1	PKCB;PKCA;Pim2;MLK3;LKB1;GSK3B;GSK3A;CAMKK2;CAMKK1;CAMK2B;BRSK2;BRSK1 iso2;AMPKA1;Akt1;	0.997846	0.998564	0.987796	0.856764
AMPKA2	TAK1;CAMKK2;	0.776741	0.979899	0.168701	0.352785
AMPKB1	PKACA;AMPKA1;	0.958363	0.994257	0.789663	0.320955
ANKRD17	mTOR;CDK2;	0.946159	0.995693	0.629576	0.291777
ANKRD28	GSK3A;CAMK2D;	0.630294	0.829864	0.330223	0.262599
ANXA1	PKCB;PKCA;PKACA;ChaK1;	0.844939	0.982053	0.405599	0.607427
ANXA2	PKCB;PKCA;	0.0294329	0.0703518	0.00717875	0.38992
AP-2 alpha	PRKD1;PKACA;CK2A1;AMPKA2;	0.982053	0.998564	0.875808	0.496021
AP2M1	BIKE;AAK1;	0.210337	0.624551	0.00933238	0.254642
APC	GSK3B;CK1G1;CK1E;CK1D;CK1A;CDK2;	1	1	0.996411	0.599469
APC1	PLK1;CDK1;	0.964106	0.983489	0.90883	0.342175
APC4	PLK1;CDK1;	0.964106	0.983489	0.90883	0.342175
APLP2	PKCA;JNK3;JNK2;JNK1;CDK1;	0.972721	0.994975	0.796123	0.732095
APOBEC3G	PKACA;CAMK2A;	0.00215363	0.00789663	0	0
APP	PKACA;LRRK2;CDK1;	0.970567	0.994257	0.853553	0.270557
APP iso4	ROCK2;JNK3;JNK2;JNK1;CDK5;	0.961953	0.994257	0.656856	0.721485
APPL	PKCA;PKACA;	0.414214	0.623116	0.221823	0.281167
AQP2	ROCK1;PKACA;CK1A;	0.98636	0.998564	0.895908	0.302387
AQP4	PKCA;PKACA;	0.414214	0.623116	0.221823	0.281167
AR	PKCA;Pim1;PAK6;P38A;JNK1;ERK2;ERK1;CDK9;CDK7;CDK5;CDK2;CDK11B;CDK1;AurA;Akt1;	0.999282	1	0.997128	0.96817
ARHGAP19	ROCK1;CDK1;Akt1;	0.994975	0.997846	0.964824	0.522546
ARHGEF2	PAK1;MARK3;MARK2;ERK2;ERK1;Chk1;CDK1;AurA;	0.999282	0.999282	0.995693	0.888594
ARHGEF2 iso2	PAK4;PAK1;MARK2;ERK1;	0.970567	0.997128	0.803302	0.639257
ARHGEF6	PKG1;PKCT;PKACA;	0.0667624	0.162958	0.0272793	0.188329
ARP2	PLK4;Nik;	0.311558	0.642498	0.0603015	0
ARPC1B	PAK1;AurA;	0.860732	0.941134	0.646088	0.249337
ARPP-19	PKG1;PKACA;MASTL;	0.721464	0.946159	0.221106	0.222812
ARRB1	PKCA;ERK2;ERK1;	0.933238	0.98995	0.721464	0.488064
ARRB2	ERK2;ERK1;CK2A1;	0.98636	0.997128	0.933238	0.498674
Artemis	DNAPK;ATR;ATM;	0.947595	0.997128	0.589375	0.453581
AS160	SGK1;p90RSK;Chk1;Akt1;	0.992821	0.999282	0.933955	0.371353
ASB2	ERK2;ERK1;	0.923187	0.985642	0.682699	0.392573
ASB8	TBK1;IKKE;IKKB;	0.829146	0.988514	0.20962	0.352785
ASF1A	TLK2;DNAPK;Chk1;	0.979182	0.997128	0.858579	0.572944
ASK1	RSK2;PRKD1;Pim1;PDK1;LRRK2;ASK1;Akt2;Akt1;	0.997128	0.998564	0.969849	0.70557
ataxin-1	RSK3;PKACA;MSK2;MSK1;Akt1;	0.992821	0.998564	0.936827	0.69496
ataxin-10	PLK1;AurB;	0.963388	0.983489	0.912419	0.381963
ataxin-3	GSK3B;CK2A1;	0.93252	0.989232	0.575018	0.302387
ATF-1	MSK1;CK2A1;CK1A;CDK3;	0.998564	1	0.984925	0.450928
ATF-2	VRK1;PLK3;PKCE;PKCB iso2;PKCB;PKCA;PKACA;P38G;P38B;P38A;JNK2;JNK1;ERK2;ERK1;CDK2;ATM;	0.997846	0.998564	0.981335	0.928382
ATF-4	RSK2;Ret;CK2B;CK2A1;	0.998564	1	0.984207	0.485411
ATG13	ULK1;CDK1;	0.617373	0.884422	0.229002	0
ATG16L1	ULK1;IKKA;	0.522613	0.870065	0.0710696	0
ATG4B	ULK1;PFKP;MST4;Akt1;	0.995693	0.997846	0.969131	0.519894
ATG9A	ULK1;AMPKA1;	0.618808	0.887294	0.223977	0
ATM	CDK5;AurB;ATR;ATM;	0.984925	0.997846	0.785355	0.62069
ATR	PKACA;CDK1;ATR;	0.983489	0.998564	0.868629	0.458886
ATRIP	CDK2;ATR;	0.765973	0.983489	0.122039	0.185676
AurA	PKACA;PAK1;AurA;	0.984207	0.998564	0.918162	0.506631
AurB	PKCE;MST1;Chk2;Chk1;CDC7;AurB;	0.975592	0.995693	0.858579	0.750663
BACE	ROCK2;P38A;CK1D;CK1A;CDK5;	0.999282	1	0.994975	0.522546
BAD	RSK2;RAF1;PRKD1;PKCT;PKCI;PKCE;PKACA;Pim3;Pim1;PAK1;p90RSK;ERK2;ERK1;CDK1;BRAF;ARAF;Akt1;	0.999282	1	0.996411	0.896552
BAF	VRK3;VRK2;VRK1;	0.974874	0.995693	0.685571	0.562334
BAG3	PKCD;mTOR;ERK1;	0.96626	0.997128	0.695621	0.503979
BANP	ERK2;ERK1;	0.923187	0.985642	0.682699	0.392573
BAP37	PKCA;CAMK4;AurA;Akt2;Akt1;	0.997846	0.999282	0.984207	0.697613
BARD1	CDK2;CDK1;	0.973439	0.994257	0.910266	0.350133
BAT3	ICK;ATM;	0	0	0	0
BAX	PKCZ;GSK3B;	0.512563	0.673367	0.143575	0
Bcl-10	IKKB;Akt1;	0.8715	0.984925	0.535535	0.34748
Bcl-2	PKCD;PKCA;P38A;JNK3;JNK1;ERK2;ERK1;CDK1;	0.993539	0.998564	0.961953	0.793103
Bcl-3	IKKB;IKKA;GSK3A;ERK2;Akt1;	0.996411	0.998564	0.959799	0.633952
Bcl-6	ERK2;ERK1;	0.923187	0.985642	0.682699	0.392573
BCLAF1	GSK3B;CDK2;	0.923187	0.988514	0.5542	0.32626
Bcl-xL	PLK3;PLK1;PINK1;P38A;MAPKAPK2;JNK2;JNK1;GSK3B;GSK3A;	0.997846	0.998564	0.977746	0.755968
beclin 1	ULK2;ULK1;STYK1;MST1;MAPKAPK3;MAPKAPK2;DAPK3;DAPK1;CK1G2;Chk2;CAMK2A;ATM;AMPKA1;Akt1;	0.997846	0.999282	0.988514	0.891247
BEST1	PKCD;PKCA;	0.272793	0.569993	0.0581479	0.230769
BID	JNK3;JNK2;JNK1;	0.89878	0.984925	0.447236	0.575597
BIM	ERK2;ERK1;AurA;Akt1;	0.996411	0.999282	0.982771	0.591512
BIM iso2	JNK1;CDK1;	0.926059	0.985642	0.627423	0.30504
BIN1	CDK5;CDK2;	0.884422	0.984207	0.529792	0.328912
BKR2	PKCA;GRK4;	0.011486	0.0725054	0.00215363	0
BLM	TTK;NEK11;GSK3B;Chk2;Chk1;CDK2;CDK1;ATR;ATM;	0.997128	0.999282	0.961235	0.867374
BMAL1	JNK2;JNK1;GSK3B;	0.954774	0.993539	0.620962	0.527851
BMF	JNK1;ERK2;	0.895908	0.979899	0.541996	0.302387
BMI1	CK2A1;Akt1;	0.997128	0.999282	0.977028	0.297082
B-Myb	CK2A1;CDK2;	0.982053	0.997846	0.918162	0.307692
BORA	PLK1;GSK3B;CDK9;CDK1;ATR;	0.996411	0.999282	0.963388	0.732095
Borealin	TTK;CDK1;AurB;	0.974874	0.990668	0.941852	0.506631
BPY2-IP1	CDKL5;CDKL2;	0	0.000717875	0	0
BRAF	PAK1;ERK2;ERK1;BRAF;AMPKA1;Akt3;Akt1;	0.995693	0.998564	0.965542	0.72679
BRCA1	PLK1;CK2A1;Chk2;CDK4;CDK2;CDK1;AurA;ATR;ATM;Akt1;	0.999282	1	0.997846	0.912467
BRCA2	PLK1;CDK2;CDK1;	0.982053	0.996411	0.938263	0.480106
BRF1	PKACA;MAPKAPK2;Akt1;	0.997128	0.998564	0.961235	0.503979
BRSK1 iso2	LKB1;CAMKK1;BRSK1 iso2;	0.233309	0.548457	0.0732233	0
BRSK2	PKACA;LKB1;	0.923187	0.97631	0.702082	0
BTRC	ATM;AMPKA1;	0.852836	0.971285	0.513281	0.286472
BUB1	CDK1;BUB1;ATM;	0.974874	0.991385	0.874372	0.511936
BUB1B	TTK;PLK1;CDK1;	0.964824	0.984925	0.910983	0.503979
BUB3	P38A;BUB1;	0.916726	0.973439	0.616655	0.331565
BVR	PKCZ;PKCD;ERK1;	0.805456	0.959799	0.404882	0.318302
C/EBP-alpha	ERK2;ERK1;	0.923187	0.985642	0.682699	0.392573
C/EBP-beta	PKACA;HIPK2;GSK3B;ERK2;ERK1;CDK2;CAMK2A;	0.992103	0.998564	0.950467	0.644562
C/EBP-delta	GSK3B;CK2A1;	0.93252	0.989232	0.575018	0.302387
C5aR	PKCG;PKCD;PKCB iso2;PKCB;PKCA;	0.374731	0.661881	0.142139	0.485411
CABLES1	CDK3;Akt1;	0.0868629	0.412778	0.00933238	0.318302
CACNA1C	PRKD1;PKACA;	0.122757	0.275664	0.0373295	0.275862
CACNA1H	PKACA;CAMK2G;CAMK2A;	0.845657	0.971285	0.423546	0
CAD	PKACA;p70S6K;ERK2;ERK1;	0.984925	0.997846	0.901651	0.588859
Caldesmon	PAK2;ERK2;ERK1;CDK2;	0.989232	0.998564	0.946159	0.607427
Caldesmon iso4	ERK2;ERK1;	0.923187	0.985642	0.682699	0.392573
Calnexin	ERK1;CDK1;	0.964824	0.991385	0.842785	0.312997
calsenilin	GRK2;CK1A;	0.984207	0.997846	0.873654	0
CALU	PLK3;PLK2;	0.373295	0.656856	0.109835	0
CAMK2A iso2	CAMK4;CAMK2A;CAMK1A;	0.0323044	0.117014	0.00430725	0.0742706
CAMK2G	CAMK2G;CAMK2B;	0.0387653	0.0667624	0.0143575	0
CAMKK2	PKACA;DAPK1;CAMKK2;	0.910266	0.988514	0.501077	0.480106
capicua	RSK2;p90RSK;ERK2;ERK1;	0.97631	0.997128	0.832735	0.506631
CAPN2	PKACA;ERK2;ERK1;	0.979899	0.997128	0.890165	0.485411
CAPZA1	Pim1;CK2A1;	0.67911	0.856425	0.398421	0
CARD11	PKCT;HPK1;CK1A;CAMK2A;Akt1;	0.997846	0.999282	0.98995	0.188329
CARD9	PKCD;CK2A1;	0.691314	0.912419	0.343144	0.267905
CARHSP1	SGK1;p90RSK;DYRK2;CDK1;Akt1;	0.998564	0.999282	0.982771	0.30504
Cas-L	CK1D;AurA;	0.979899	0.996411	0.949031	0
CASP2	DNAPK;CK2A1;	0.992821	0.997846	0.979182	0.31565
CASP8	RSK2;PLK3;PLK1;P38A;ERK2;ERK1;CDK1;	0.995693	0.998564	0.968413	0.721485
CASP9	PKCZ;PKACA;ERK2;ERK1;CDK1;Akt1;	0.997846	0.999282	0.989232	0.655172
CBCP1	CDK16;CDK14;AMPKA1;	0.970567	0.995693	0.863604	0.339523
CBP	IKKA;ERK2;ERK1;Akt1;	0.98636	0.997846	0.936827	0.578249
CBX3	PKACA;MSK1;Akt1;	0.981335	0.998564	0.878679	0.469496
CBX4	P38A;HIPK2;	0.419239	0.648241	0.151472	0
CBY1	Akt2;Akt1;	0.993539	0.998564	0.953338	0.392573
CCDC6	Chk1;CDK2;ATM;	0.967696	0.992103	0.839196	0.554377
CCNB1	PLK3;PLK1;ERK2;CDK1;	0.989232	0.995693	0.934673	0.485411
CCND1	PKACA;IKKA;GSK3B;DYRK1B;DYRK1A;	0.972721	0.998564	0.672649	0.618037
CCND2	P38A;GSK3B;	0.910983	0.987078	0.455851	0.374005
CCND3	P38G;P38D;P38B;GSK3B;	0.8715	0.969849	0.462312	0.254642
CCNE1	GSK3B;GSK3A;CDK2;CDK1;	0.994975	0.998564	0.968413	0.586207
CCNF	CK2A1;Akt1;	0.997128	0.999282	0.977028	0.297082
CCNH	CK2A2;CK2A1;CDK8;	0.997846	1	0.924623	0.442971
CCT2	p90RSK;p70S6K;Akt1;	0.982053	0.999282	0.750897	0.363395
CD44	PKCA;PKACA;CAMK2A;	0.414932	0.625269	0.221823	0.281167
CD5	PKCG;PKCB;PKCA;CK2A1;	0.50682	0.704953	0.306533	0.506631
CDC14A	DAPK3;CDK1;	0.969849	0.992103	0.852836	0.225464
CDC16	PLK1;CDK1;	0.964106	0.983489	0.90883	0.342175
CDC20	PLK1;BUB1;	0.941852	0.974874	0.81766	0.355438
CDC23	PLK1;CDK1;	0.964106	0.983489	0.90883	0.342175
CDC25A	PLK3;p90RSK;NEK11;GSK3B;CK1A;Chk2;Chk1;CDK4;CDK2;CDK1;	0.999282	1	0.999282	0.771883
CDC25B	PLK1;p90RSK;P38B;MELK;MAPKAPK2;CK2A1;Chk1;CDK1;BRSK1 iso2;AurA;	0.998564	0.999282	0.993539	0.843501
CDC25B iso2	JNK1;CDK1;	0.926059	0.985642	0.627423	0.30504
CDC25C	TAK1;PLK3;PLK1;p90RSK;MARK3;MAPKAPK2;JNK2;JNK1;CK2A1;Chk2;Chk1;CDK2;CDK1;BRSK1 iso2;	0.999282	1	0.997846	0.917772
CDC26	LATS2;LATS1;	0.0617373	0.448672	0	0
CDC27	PLK1;CK2A1;CDK1;AMPKA2;	0.987796	0.997128	0.958363	0.498674
CDC34	p90RSK;CK2A1;	0.786791	0.916009	0.468772	0
CDC37	ULK1;PKACA;CK2A2;CK2A1;	0.997846	1	0.973439	0.517241
CDC6	PLK1;CDK2;	0.961235	0.985642	0.889447	0.307692
CDC7	CDK2;CDK1;CDC7;	0.973439	0.994257	0.911701	0.350133
CDCA2	CDK1;AurB;	0.974874	0.990668	0.941134	0.31565
CDCA5	PLK1;ERK2;ERK1;CDK1;AurB;	0.996411	0.997846	0.979899	0.737401
CDH1	PKCD;CK2A1;CK1E;CK1D;CK1A;	1	1	0.997846	0.501326
CDK1	Myt1;Cot;CK2A1;Chk1;CDK7;	0.997128	1	0.97631	0.503979
CDK11B	Chk2;CDK7;	0.89519	0.992821	0.490309	0.188329
CDK16	PKACA;CDK2;BRSK2;	0.970567	0.997846	0.842785	0.286472
CDK2	ERK2;ERK1;CDK7;CDK20;CDK2;Akt1;	0.998564	0.999282	0.991385	0.668435
CDK4	JNK2;JNK1;CDK7;	0.972721	0.994975	0.761665	0.474801
CDK5	PKCD;CK1A;CDK5;	0.956927	0.997846	0.710696	0.29443
CDK5R1	QIK;CDK5;	0.123475	0.590811	0.0107681	0
CDK7	PKCI;NEK6;CDK2;CDK1;	0.989232	0.998564	0.938263	0.636605
CDK9	PKACA;CDK9;CDK7;CDK2;	0.997846	0.999282	0.977746	0.660477
CDKL5	DYRK1A;CDKL5;	0.00717875	0.0337401	0.000717875	0
CDKN2D	PKACA;P38A;CDK2;CDK1;	0.995693	0.998564	0.957645	0.615385
CDT1	P38A;JNK1;CDK2;CDK1;AurB;	0.995693	0.998564	0.975592	0.681698
CDX2	P38A;GSK3B;CDK2;	0.974156	0.997846	0.786791	0.503979
CELF1	PKCA;CDK6;CDK4;Akt1;	0.997846	0.999282	0.98995	0.668435
CENPA	CDK2;CDK1;AurB;AurA;	0.987796	0.997846	0.969849	0.615385
CENPJ	PLK4;PLK2;AurA;	0.945441	0.98995	0.807609	0
CENTA1	PKCE;PKCA;	0.0825556	0.279253	0.017229	0.238727
CENTG1 iso2	CDK5;Akt1;	0.890165	0.984925	0.549174	0.344828
CEP131	PLK4;MAPKAPK2;CDKL5;	0.772434	0.940416	0.348887	0
CEP250	QIK;NEK2;	0.12491	0.58435	0.0150754	0
CEP55	PLK1;ERK2;CDK1;	0.97631	0.994975	0.921034	0.485411
CETN1	PKACA;CK2A1;	0.982053	0.998564	0.875808	0.307692
CETN2	PKACA;CK2A1;AurA;	0.994975	0.999282	0.972721	0.514589
CFLAR	PKCB;PKCA;Akt1;	0.498205	0.693467	0.303661	0.501326
CFLAR iso2	PKCB;PKCA;	0.0294329	0.0703518	0.00717875	0.38992
CFTR	PKG1;PKCA;PKACA;Lmr2;CK2A1;AMPKA1;	0.993539	0.998564	0.944724	0.742706
CHAT iso3	PKCZ;PKCG;PKCE;PKCD;PKCB iso2;PKCB;PKCA;CAMK2A;	0.717875	0.947595	0.265614	0.538462
CHD-4	CK2A1;ATM;	0.870065	0.974156	0.558507	0.278515
Chk1	p90RSK;Cot;Chk1;CDK2;CDK1;ATR;ATM;Akt1;	0.998564	0.999282	0.983489	0.790451
Chk2	ZAK;TTK;PLK3;PLK1;DNAPK;Chk2;ATR;ATM;	0.995693	0.999282	0.970567	0.819629
CIITA	PKACA;GSK3B;ERK2;ERK1;	0.988514	0.998564	0.909548	0.586207
CK1E	CK1E;AMPKA1;	0.966978	0.992103	0.853553	0.270557
CK2A1	ERK2;CDK1;Akt1;	0.994975	0.997846	0.971285	0.517241
CK2B	CK2A2;CK2A1;Chk1;CDK1;	0.998564	1	0.990668	0.700265
CKAP2	CDK1;AurB;	0.974874	0.990668	0.941134	0.31565
CLASP2	PLK1;GSK3B;CDK5;CDK1;	0.98995	0.998564	0.939698	0.644562
claspin	PLK1;Chk1;CDC7;	0.937545	0.978464	0.788227	0.397878
Claudin-1	PKCB;PKCA;	0.0294329	0.0703518	0.00717875	0.38992
Claudin-7	WNK4;PKCA;	0.051687	0.119885	0.0100503	0
CLOCK	GSK3B;CDK5;	0.842785	0.975592	0.351041	0.31565
Cofilin-1	TESK1;ROCK2;PRKD1;PKCA;LIMK2;LIMK1;	0.93252	0.996411	0.587222	0.721485
coilin	VRK2;VRK1;	0.789663	0.907394	0.296482	0.27321
COL4A3	PKACA;COL4A3BP;	0.820531	0.969849	0.277818	0.289125
COL4A3BP	PRKD1;CK1G2;	0.122039	0.275664	0.0366116	0
COPS1	ATR;ATM;	0.694903	0.961235	0.0954774	0.217507
COPS5	IKKB;IKKA;ATM;	0.897344	0.992103	0.452261	0.482759
COPS6	ERK2;Akt1;	0.931802	0.987078	0.744436	0.360743
coronin 1B	PKCE;PKCA;P38A;	0.470208	0.732233	0.218234	0.437666
Cortactin	PRKD3;PRKD2;PRKD1;PKCI;PKCD;PAK1;ERK2;ERK1;Chk1;CDK2;CDK1;ATM;AMPKA1;	0.997846	0.999282	0.988514	0.94695
CP110	PLK4;CDK2;	0.78033	0.941134	0.386217	0
cPLA2	PKCZ;ERK2;CAMK2A;	0.507538	0.674803	0.177315	0
CREB	TSSK4;SGK1;RSK3;RSK2;PRKD1;PKCE;PKACA;p90RSK;MSK2;MSK1;MAPKAPK2;HIPK2;GSK3B;DYRK3;Cot;CK2A1;CK1A;CDK1;CAMK4;ATR;ATM;	0.999282	1	0.999282	0.944297
CREB iso1	PRKD1;ATM;	0.119885	0.274946	0.0265614	0.257294
CREM	ERK1;CDK1;	0.964824	0.991385	0.842785	0.312997
CRMP-1	DYRK2;CDK5;CDK2;AurA;	0.984925	0.997846	0.92893	0.522546
CRMP-2	ROCK2;ROCK1;GSK3B;GSK3A;DYRK2;CDK5;	0.987796	0.998564	0.816942	0.668435
CRMP-4	GSK3B;DYRK2;CDK5;	0.881551	0.984925	0.398421	0.31565
CROCC iso2	CDK2;ATM;	0.866475	0.973439	0.536253	0.286472
CTBP1	PKACA;PAK6;PAK1;JNK1;HIPK2;AMPKA1;	0.983489	0.997846	0.906676	0.596817
CTBP2	PKACA;PAK6;HIPK2;	0.504666	0.763101	0.211055	0
CtIP	PLK1;PKM;CDK2;CDK1;AurA;ATR;ATM;	0.997846	0.999282	0.98995	0.827586
CTNNB1	PRKD1;PLK1;PKCZ;PKCD;PKACA;PAK4;PAK1;P38G;MEKK2;JNK1;IKKA;GSK3B;GSK3A;CK2A2;CK2A1;CK1E;CK1D;CK1A;CDK5;CAMK2A;Akt2;Akt1;	1	1	0.998564	0.965517
CTNND1	PKCE;PKCA;ERK2;ERK1;CK1E;	0.987796	0.997128	0.933238	0.67374
CTNND1 iso3	CK1E;CK1A;	0.997128	0.997846	0.984207	0
CTPS	PKCA;PKACA;GSK3B;	0.941852	0.994257	0.615219	0.514589
CUTL1	PKACA;ATR;	0.762383	0.984207	0.112706	0.180371
CXCR4	PKCD;Pim1;GRK6;	0.885858	0.981335	0.512563	0.286472
CYBA	PKCD;PKCA;	0.272793	0.569993	0.0581479	0.230769
CYLD	IKKB;CAMK2A;	0.00143575	0.00789663	0	0
CYP3A4	PKCA;PKACA;	0.414214	0.623116	0.221823	0.281167
cytohesin 2	PKCA;Akt1;	0.416368	0.623116	0.226849	0.289125
DAB2	ROCK2;PKCG;PKCD;PKCB iso2;CAMK2G;	0.818378	0.981335	0.32089	0.312997
DAP3	PKCD;PKACA;	0.687006	0.912419	0.307251	0.29443
DAPK1	RSK2;p90RSK;ERK2;ERK1;DAPK1;	0.980617	0.997846	0.859296	0.578249
DAPK3	ROCK1;DAPK3;	0.824121	0.964824	0.337401	0.222812
DAT	PKCA;CAMK2A;	0.00143575	0.005743	0	0
DAXX	RIPK3;HIPK3;CK2A1;ATR;ATM;ASK1;	0.967696	0.998564	0.628141	0.64191
DBF4	CDC7;ATR;ATM;	0.813352	0.981335	0.226849	0.217507
DBN1 iso3	CDK5;ATM;	0.79397	0.963388	0.328069	0.270557
DCBLD2	Fyn;Abl;	0.620244	0.771716	0.362527	0.172414
DCK	CK1D;ATR;ATM;	0.950467	0.997846	0.595118	0.217507
DDHD1	CK2A1;CDK5;CDK1;	0.995693	0.998564	0.959081	0.519894
DDIT3	P38A;CK2A1;AMPKA1;	0.979899	0.997846	0.899497	0.533156
DDX3	IKKE;CDK2;CDK1;AurB;	0.98636	0.997128	0.959799	0.482759
DDX48	CDK2;CDK1;	0.973439	0.994257	0.910266	0.350133
DDX5	P38A;MAPKAPK2;	0.949749	0.992821	0.633884	0.437666
DDX58	PKCA;IKKE;DAPK1;CK2A1;	0.738693	0.91888	0.424982	0.466844
DEK	CK2A1;AurB;	0.977028	0.992103	0.941134	0.281167
dematin	PKACA;ERK2;	0.925341	0.987078	0.698492	0.328912
DENND3	ULK2;ULK1;	0.117014	0.35463	0.0129218	0
DEPDC5	Pim1;Akt1;	0.678392	0.855707	0.398421	0
DEPTOR	p90RSK;p70S6K;mTOR;CK1A;	0.992103	0.999282	0.870065	0.334218
desmin	ROCK1;PKACA;GSK3B;GSK3A;AurB;	0.996411	0.998564	0.96626	0.713528
Desmoplakin	PKACA;GSK3B;	0.925341	0.989232	0.546303	0.334218
Destrin	TESK1;LIMK2;LIMK1;	0.860014	0.991385	0.457286	0.137931
DHPS	ERK2;ERK1;	0.923187	0.985642	0.682699	0.392573
DIABLO	JNK1;Akt1;	0.933955	0.988514	0.642498	0.28382
DISC1	PKACA;CDK1;	0.969849	0.994257	0.852836	0.270557
DJ-1	PKACA;Akt1;	0.981335	0.998564	0.877243	0.344828
DLC1	PRKD1;CDK5;Akt1;	0.890165	0.985642	0.559225	0.498674
DLG1	PKCA;P38G;P38D;ERK5;CDK2;CDK1;	0.992821	0.998564	0.95621	0.655172
DLG3 iso2	CK2B;CK2A1;	0.997846	1	0.984207	0.27321
DLG7	CDK1;AurA;	0.975592	0.993539	0.936109	0.33687
DNAJC5	PKCG;PKACA;	0.0150754	0.0323044	0.00143575	0
DNAPK	PLK1;DNAPK;AurB;ATR;ATM;	0.994257	0.999282	0.974156	0.697613
DNMT1	mTOR;CDK5;CDK4;CDK2;CDK1;Akt1;	0.999282	0.999282	0.995693	0.753316
DNMT3A	ERK2;CK2A1;	0.93252	0.987078	0.745154	0.318302
DOR-1	GRK3;GRK2;	0.106963	0.233309	0.0308686	0
Doublecortin iso2	JNK2;JNK1;GSK3B;DYRK2;	0.95621	0.994257	0.642498	0.527851
DRD2	PKCA;CDK5;	0.392678	0.620962	0.155061	0.265252
DROSHA	P38A;GSK3B;	0.910983	0.987078	0.455851	0.374005
DRP1	PRKD1;PKCD;PKACA;Pim1;LRRK2;GSK3B;ERK2;ERK1;CDK5;CDK2;CDK1;AMPKA1;Akt1;	0.997846	0.999282	0.992103	0.838196
DRPLA	JNK3;JNK1;	0.068916	0.159368	0.0136396	0.328912
DSN1	CDK1;AurB;	0.974874	0.990668	0.941134	0.31565
DTD1	CK2A1;CDC7;	0.61809	0.881551	0.21608	0
DTNB	PKCA;PKACA;	0.414214	0.623116	0.221823	0.281167
DUSP1	ERK2;ERK1;AMPKA2;	0.923905	0.98636	0.684135	0.392573
DUSP5	ERK2;ERK1;	0.923187	0.985642	0.682699	0.392573
DUSP6	ERK2;ERK1;	0.923187	0.985642	0.682699	0.392573
DVL2	PLK1;CK1E;CK1D;	0.999282	1	0.994975	0.278515
DVL3	NEK2;CK1E;	0.929648	0.972721	0.792534	0
DYN1	PKCA;DYRK1A;CDK5;	0.837042	0.982771	0.318019	0.533156
DYN2	CDK2;CDK1;	0.973439	0.994257	0.910266	0.350133
dynactin 1	PLK1;CDK1;AurA;	0.979182	0.995693	0.947595	0.503979
DYRK1B	ERK2;DYRK1B;	0.186648	0.457286	0.0337401	0
DYRK2	MLK2;ATM;	0.300072	0.693467	0.0315865	0
E2A	PAK5;MLK2;CDK4;CDK2;	0.984207	0.998564	0.926777	0.32626
E2F1	TBK1;TAK1;PKACA;P38B;GSK3B;Chk2;CDK8;CDK7;CDK1;ATR;ATM;	0.999282	0.999282	0.990668	0.904509
E2F3	Chk2;Chk1;	0.862886	0.979899	0.476669	0.37931
EAR-2	PKCT;PKCD;PKCA;	0.300072	0.609476	0.068916	0.411141
EB1	GSK3B;ASK1;	0.13855	0.394831	0.0165111	0.267905
EB3	AurB;AurA;	0.972003	0.992103	0.933955	0.381963
Ebp1	PKCD;PKCA;PAK1;CDK2;	0.959799	0.996411	0.785355	0.671088
ECT2	PKCI;CDK1;	0.889447	0.972721	0.511845	0.299735
EDC3	Akt2;Akt1;	0.993539	0.998564	0.953338	0.392573
EEF1A1	TGFBR1;TAK1;ROCK2;PINK1;PASK;BRAF;	0.913855	0.996411	0.398421	0.777188
EEF1A2	RAF1;JNK1;BRAF;	0.943288	0.990668	0.64178	0.538462
EEF1D	CK2A1;CDK1;	0.984925	0.994975	0.945441	0.30504
EEF2	NEK2;EEF2K;CDK2;CDK1;	0.977028	0.995693	0.930366	0.527851
EEF2K	p90RSK;P70S6KB;p70S6K;P38D;P38B;mTOR;MAPKAPK2;EEF2K;ChaK1;CDK1;AMPKA2;AMPKA1;	0.999282	0.999282	0.987078	0.896552
EFHD2	CDK5;CDK1;	0.880115	0.981335	0.539124	0.289125
EGFR	PKN3;PKN1;PKG2;PKCE;PKCD;PKCA;P38B;P38A;ERK2;ERK1;CDK1;CAMK2A;AMPKA1;Akt2;Akt1;	0.998564	0.999282	0.995693	0.827586
EGLN2	PKCA;GSK3B;CDK6;CDK4;CDK2;	0.994257	0.998564	0.95621	0.769231
EHMT2	DYRK1B;CK2A1;ATM;	0.886576	0.979899	0.569993	0.278515
eIF2-alpha	RSK2;PKR;PERK;P38A;MARK2;HRI;ERK2;	0.982771	0.997846	0.891601	0.824934
eIF3-epsilon	CDK19;CDK11B;	0.36827	0.763101	0.0782484	0.286472
EIF4B	TAK1;p90RSK;p70S6K;MELK;	0.981335	0.997846	0.702082	0.546419
EIF4E	Mnk2;Mnk1 iso2;Mnk1;	0.897344	0.984207	0.440775	0
eIF4G	PKCA;PAK2;Cot;CDK2;CDK1;	0.992103	0.999282	0.946877	0.639257
eIF4G iso8	PKCB iso2;ERK2;ERK1;CK2A1;	0.987796	0.997128	0.935391	0.498674
EIF4G2	CK2A1;CDK1;	0.984925	0.994975	0.945441	0.30504
EIF4G3	CAMK1G;CAMK1B;CAMK1A;	0.0215363	0.0437904	0.005743	0
EIF6	PKCB iso2;PKCA;GSK3B;CK1A;	0.960517	0.996411	0.701364	0.259947
ELF3	PKCI;PAK1;	0.801149	0.926059	0.372577	0.275862
ELF4	JNK1;HIPK2;CDK2;	0.939698	0.990668	0.662599	0.259947
ELK1	PRP4;P38A;MSK1;ERK2;ERK1;	0.981335	0.997846	0.890165	0.671088
ELK4	P38A;ERK1;CDK2;	0.984925	0.997846	0.901651	0.525199
EML3	Chk1;CDK1;	0.938263	0.982771	0.796841	0.424403
EMSY	PKACA;Akt3;Akt1;	0.983489	0.998564	0.880833	0.419098
ENG	TGFBR2;TGFBR1;ALK1;	0.356066	0.649677	0.109835	0
eNOS	PKG2;PKCA;PKACA;Pim1;CDK5;AMPKA1;Akt1;	0.997128	0.998564	0.972721	0.697613
ENSA	PKG1;PKACA;MASTL;	0.721464	0.946159	0.221106	0.222812
EPB41 iso4	PKCB;PKCA;	0.0294329	0.0703518	0.00717875	0.38992
EphA2	RSK2;PKCZ;PKCB;PKCA;p90RSK;Akt1;	0.981335	0.997846	0.797559	0.633952
EPRS	p70S6K iso2;p70S6K;Chk1;CDK5;	0.972721	0.997846	0.694903	0.538462
ER-alpha	TBK1;RSK2;PKACA;PAK4;PAK1;p90RSK;p70S6K;P38A;NLK;mTOR;IKKE;IKKA;GSK3B;ERK2;ERK1;CK2A1;CDK7;CDK3;CDK2;AurA;Akt2;Akt1;	0.998564	1	0.997846	0.960212
ERG	GSK3B;ERK2;CK1A;	0.974874	0.997846	0.829864	0.350133
ERK1	MEK2;MEK1;ERK1;EGFR;	0.996411	1	0.97631	0.6313
ERK2	SGK1;MEK1;ERK2;EGFR;CK2A1;	0.994257	1	0.956927	0.660477
ERK3	PAK2;ERK3;CDK1;	0.98636	0.997846	0.930366	0.334218
ERK5	p90RSK;MEK5;ERK5;ERK2;ERK1;	0.977028	0.996411	0.813352	0.421751
Ets-1	GSK3B;ERK5;ERK2;CAMK2A;	0.906676	0.983489	0.522613	0.350133
Ets-2	CDK10;CAMK2A;	0.00215363	0.00789663	0	0
ETV1	PKACA;p90RSK;	0.774587	0.916009	0.41565	0
EVI1	CK2A1;CDK3;CDK2;	0.983489	0.998564	0.920316	0.511936
EWS	PKCA;P38B;P38A;JNK1 iso2;ERK2;ERK1;ATR;ATM;	0.993539	0.998564	0.90883	0.785146
EXO1	Chk1;AMPKA1;	0.925341	0.981335	0.720029	0.34748
EXOC7	ERK2;ERK1;	0.923187	0.985642	0.682699	0.392573
Exportin-1	NDR1;CDK1;	0.90524	0.987796	0.492462	0.33687
EYA3	Src;ATM;	0.653984	0.826992	0.239052	0.249337
EZH2	PKCI;P38A;MELK;GSK3B;CDK2;CDK1;AMPKA1;Akt1;	0.997846	0.999282	0.987078	0.843501
Ezrin	ROCK1;PKCT;PKCI;PKCA;PKACA;MST4;LRRK2;LOK;HGK;GRK2;Cot;Akt2;	0.997846	0.999282	0.975592	0.907162
F3	PKCA;P38A;	0.411342	0.622398	0.192391	0.30504
FADD	PLK1;MKK7;MEKK1;CK2B;CK1A;AurA;	1	1	0.997128	0.713528
FAF1	IKKE;CK2A1;AurA;Akt1;	0.998564	0.999282	0.990668	0.522546
FAK	ROCK1;CDK5;Akt1;	0.959799	0.994975	0.685571	0.506631
FAM122A	Chk1;CDK2;	0.938981	0.984925	0.784637	0.395225
FAM195B	ERK2;ERK1;	0.923187	0.985642	0.682699	0.392573
FANCA	NEK2;AurA;ATR;AMPKA1;Akt1;	0.994975	0.999282	0.974874	0.612732
FANCD2	CK2A1;Chk1;ATR;ATM;	0.984925	0.997846	0.8715	0.649867
FANCI	ATR;ATM;	0.694903	0.961235	0.0954774	0.217507
FBPase	ULK1;Pim2;	0.232592	0.657574	0.0222541	0
FBXL11	CDK2;ATM;	0.866475	0.973439	0.536253	0.286472
FBXO31	ATM;Akt1;	0.870065	0.974156	0.556353	0.28382
FBXW7	SGK1;PLK2;PKCI;PKCE;PKCA;ERK2;ERK1;ATM;Akt1;	0.997846	0.999282	0.982053	0.798408
FCER1G	PKCD;PKCB;PKACA;	0.723618	0.931084	0.359655	0.514589
Fe65	SGK1;GSK3B;ERK2;ATR;ATM;	0.984207	0.999282	0.778894	0.607427
FEN1	Chk1;CDK1;	0.938263	0.982771	0.796841	0.424403
FEZ1	MARK3;MARK2;MARK1;	0.856425	0.972003	0.353195	0.498674
FGF14	GSK3B;CK2A1;	0.93252	0.989232	0.575018	0.302387
FGF2	PKCA;PKACA;	0.414214	0.623116	0.221823	0.281167
FGFR1	RSK2;PKCE;P38A;ERK2;ERK1;	0.97631	0.997128	0.834171	0.633952
FGFR2	ERK2;ERK1;	0.923187	0.985642	0.682699	0.392573
FHOD1	ROCK1;PKG1;ERK2;ERK1;	0.951184	0.990668	0.730797	0.519894
FLCN	ULK1;CDK4;	0.625269	0.888729	0.237617	0
FLI	ULK1;SGK3;Akt1;	0.663317	0.92893	0.254128	0
FLNA	TAK1;PKACA;PAK1;p90RSK;CDK6;CDK4;CDK1;CAMK2A;Akt1;	0.999282	0.999282	0.997128	0.811671
FLNC	PKCA;Akt2;Akt1;	0.994257	0.998564	0.955492	0.525199
FMIP	PKCA;ATM;	0.394113	0.620962	0.159368	0.286472
FMR1	p70S6K;CK2A1;	0.93252	0.995693	0.491027	0.291777
Fos	RSK2;p90RSK;IKKB;ERK5;ERK2;ERK1;	0.992103	0.997846	0.872936	0.599469
FOXA2	IKKA;Akt1;	0.788227	0.968413	0.22972	0.350133
FOXC1	P38A;CDK2;	0.950467	0.994975	0.669777	0.334218
FOXG1	CK1A;Akt1;	0.997846	0.999282	0.985642	0
FOXK2	CDK2;CDK1;	0.973439	0.994257	0.910266	0.350133
FOXM1	PLK1;CDK6;CDK4;CDK1;	0.995693	0.997846	0.977028	0.612732
FOXM1 iso2	GSK3B;Chk2;CDK2;CDK1;	0.993539	0.999282	0.939698	0.62069
FOXO1A	PKACA;NLK;DYRK1A;CK1A;CDK5;CDK4;CDK2;CDK1;AMPKA1;Akt1;	0.999282	1	0.999282	0.827586
FOXO3A	SGK1;Pim1;P38A;MST1;JNK1;IKKE;IKKB;IKKA;ERK2;ERK1;AMPKA2;AMPKA1;Akt1;	0.997846	1	0.985642	0.766578
FOXO4	JNK2;JNK1;CK1A;Akt1;	0.998564	0.999282	0.987078	0.530504
FOXP3	Pim1;GSK3B;	0.638909	0.849246	0.241924	0
FRA1	PKCT;PKCD;	0.022972	0.074659	0.00646088	0.265252
FRAT1	PKCA;PKACA;GSK3B;	0.941852	0.994257	0.615219	0.514589
fumarase	PAK4;P38A;DNAPK;AMPKA1;	0.984207	0.997846	0.916726	0.64191
FUNDC1	ULK1;CK2A1;	0.625269	0.888729	0.236899	0
FZD6	GRK5;GRK2;CK1E;	0.983489	0.996411	0.874372	0.103448
FZR1	CDK5;CDK2;	0.884422	0.984207	0.529792	0.328912
GAB2	ERK2;ERK1;Akt1;	0.98636	0.997128	0.934673	0.501326
G-alpha(z)	PKCA;PAK1;	0.372577	0.591529	0.165829	0.249337
GAPDH	PKCD;AMPKA1;Akt2;	0.982053	0.998564	0.880833	0.514589
GAPVD1	TAK1;CDK1;AMPKA1;	0.978464	0.997846	0.854989	0.496021
GATA1	PAK5;Akt1;	0.000717875	0.005743	0	0
GATA2	P38A;CDK1;Akt1;	0.997128	0.999282	0.972003	0.522546
GATA3	PKACA;CDK2;	0.970567	0.997846	0.84135	0.286472
GATA4	PKG1;PKACA;CDK4;	0.982053	0.998564	0.880833	0.297082
GATA6	GSK3B;ERK2;ERK1;	0.967696	0.996411	0.779612	0.501326
GBF1	CK2A1;AurB;AMPKA1;	0.994257	0.998564	0.971285	0.517241
GCM1	PKACA;GSK3B;CAMK1A;	0.944006	0.992821	0.61809	0.427056
Geminin	CK2A1;AurA;	0.979182	0.996411	0.941134	0.270557
GFAP	ROCK1;PKACA;AurB;	0.979899	0.996411	0.876525	0.527851
GFAT	PKACA;CAMK2A;AMPKA1;	0.958363	0.994257	0.789663	0.320955
GFAT iso2	PKACA;AMPKA1;	0.958363	0.994257	0.789663	0.320955
girdin	PKCT;ERK2;CDK5;Akt1;	0.979182	0.997846	0.852118	0.572944
GIT1	PRKD3;PAK1;	0.677674	0.866475	0.284279	0
GJA1	PKCE;PKCA;PKACA;P38A;MAPKAPK2;CK1A;CDK1;Akt1;	0.999282	0.999282	0.997128	0.748011
GLE1	JNK1;GSK3B;ERK2;ERK1;	0.979182	0.998564	0.857143	0.588859
GLI1	PKCI;PKACA;p70S6K;MEKK3;DYRK1A;AMPKA2;AMPKA1;	0.98636	0.999282	0.891601	0.750663
GLO1	CAMK2D;CAMK2A;	0.00215363	0.00789663	0	0
GLRA1	ERK2;ERK1;	0.923187	0.985642	0.682699	0.392573
GluR1	PKCA;PKACA;CAMK2A;	0.414932	0.625269	0.221823	0.281167
GMF-beta	PKCA;PKACA;p90RSK;CK2A1;	0.994257	0.998564	0.937545	0.511936
GNMT	PKCA;JNK1;	0.401292	0.620244	0.189519	0.246684
gp130	PKCD;CAMK2A;	0.00143575	0.00717875	0	0
GPR120 iso1	PKCA;GRK1;	0	0.00215363	0	0
GPR15	PKCA;PKACA;	0.414214	0.623116	0.221823	0.281167
GPSM2	PKCA;PBK;	0.394113	0.605887	0.203159	0.244032
GR	ROCK1;P38B;P38A;MST2;MST1;MINK;JNK1;HGK;GSK3B;ERK1;CDK5;Akt1;	0.997846	0.999282	0.984925	0.904509
GRASP55	ERK2;ERK1;CDK2;	0.979182	0.996411	0.905958	0.519894
GRASP65	PLK1;JNK2;	0.910266	0.977746	0.568557	0.302387
GRB10	mTOR;ERK2;ERK1;	0.972003	0.997128	0.791816	0.509284
GRB14	GSK3B;GSK3A;CK2A1;	0.996411	0.998564	0.936827	0.496021
GRF-1	ROCK1;PKCA;	0.382627	0.612347	0.110553	0.275862
GRK2	PKCG;PKCD;PKCA;CDK2;	0.829146	0.96626	0.496052	0.517241
GRK7	PKCA;PKACA;	0.414214	0.623116	0.221823	0.281167
GRP94	TAK1;CK1A;	0.854271	0.992103	0.30079	0
GSBS	PKG1;PKACA;	0.0279971	0.0760948	0.00358938	0
GSK3A	RSK2;PKCH;PKCG;PKCD;PKCB iso2;PKCB;PKCA;PKACA;IKKE;Akt1;	0.992821	0.998564	0.937545	0.774536
GSK3B	SGK3;RSK2;PKCZ;PKCH;PKCG;PKCD;PKCB iso2;PKCB;PKCA;PKACA;p90RSK;P70S6KB;p70S6K iso2;p70S6K;P38A;KHS1;ERK2;ERK1;AurA;Akt1;	0.998564	0.999282	0.992821	0.907162
GSTA4	PKCA;PKACA;	0.414214	0.623116	0.221823	0.281167
GSTP1	PKCH;PKCA;PKACA;	0.605169	0.835607	0.312994	0.281167
GTF2I iso2	PKG1;ERK2;ERK1;	0.923187	0.985642	0.684135	0.392573
GYS1	P38B;GSK3B;	0.244795	0.531945	0.051687	0
H1C	DNAPK;Chk2;	0.893037	0.991385	0.529074	0.27321
H1E	PKACA;CDK9;CDK2;CDK1;	0.997846	0.999282	0.974156	0.657825
H1F1	CDK9;CDK2;	0.979899	0.997846	0.859296	0.249337
H1R	PKG1;PKCA;PKACA;GRK2;CAMK2A;	0.974874	0.998564	0.81766	0.281167
H2A.1	VRK1;MSK1;ChaK2;BUB1;	0.923905	0.972721	0.72649	0.474801
H2AX	RSK2;MST1;DNAPK;ATM;	0.951184	0.994257	0.712132	0.649867
H2B	RSK2;PKCA;p70S6K;MST1;Cot;AurB;AMPKA1;Akt1;	0.996411	0.998564	0.984207	0.822281
H2B2F	AurB;Akt1;	0.977746	0.992103	0.947595	0.246684
H3	ZAK;VRK1;TLK1;TGM2;RSK2;ROCK1;PKN1;PKCT;PKCD;PKCB;PKCA;PKACA;Pim1;PBK;PAK1;MSK1;Haspin;Chk1;ChaK2;CDK8;AurC;AurB;AurA;Akt2;Akt1;	0.998564	0.999282	0.997846	1.00265
H3F3A	PKACA;Fyn;DYRK3;DYRK2;DYRK1B;DYRK1A;Chk1;AurB;	0.991385	0.997846	0.95262	0.838196
H4	PAK2;ChaK2;	0.000717875	0.00358938	0	0
HABP4	PKCZ;PKCT;PKCA;	0.187365	0.433597	0.028715	0.137931
HACE1	PAK2;PAK1;	0.868629	0.944006	0.63173	0.350133
Haspin	CDK1;AurB;	0.974874	0.990668	0.941134	0.31565
HBP1	Pim1;P38A;	0.658291	0.853553	0.302225	0
HBXAP	PLK1;CDK1;	0.964106	0.983489	0.90883	0.342175
HDAC4	TAK1;PKACA;MARK2;GSK3B;CAMK2D;	0.979899	0.998564	0.765973	0.745358
HDAC5	TAK1;QIK;PRKD3;PRKD2;PRKD1;PKN1;PKCD;PKACA;MARK2;CDK5;CAMK4;CAMK2A;CAMK1A;AurB;AMPKA2;AMPKA1;	0.998564	0.999282	0.98995	0.933687
HDAC6	GRK5;ERK2;ERK1;CK2A1;	0.98636	0.997128	0.933955	0.543767
HDAC7	TAK1;PRKD2;PRKD1;MARK2;	0.928212	0.997128	0.368988	0.671088
HDAC9	PKN1;CAMK1A;	0.381192	0.524767	0.198134	0.164456
HEC1	NEK2;NEK1;AurB;AurA;	0.975592	0.993539	0.938981	0.453581
HePTP	PKCT;PKACA;P38A;ERK2;	0.969131	0.997128	0.805456	0.578249
HER2	PKG2;PKCA;PKACA;ERK2;ERK1;CAMK2A;AMPKA1;	0.987796	0.998564	0.936827	0.665782
HEXIM1	PKCT;PKACA;	0.040201	0.0890165	0.0236899	0.188329
HIF1A	PLK3;PKACA;ERK2;CK1D;CDK5;CDK1;ATM;	0.999282	0.999282	0.992821	0.745358
HIF2A	PDK1;ERK2;ERK1;CK1D;	0.98636	0.997128	0.939698	0.392573
HIPK2	HIPK2;AMPKA2;AMPKA1;	0.426418	0.67552	0.184494	0
HIST1H2BJ	AurB;Akt1;	0.977746	0.992103	0.947595	0.246684
HJURP	CDK1;Akt1;	0.984925	0.994975	0.95262	0.30504
HK2	Pim2;Akt1;	0.350323	0.727207	0.136396	0
HMGA1	HIPK2;CK2A1;CDK2;CDK1;	0.995693	0.998564	0.96626	0.517241
HMGA1 iso2	HIPK2;CDK1;	0.420675	0.647523	0.183776	0
HMGB1	PKCZ;PKCA;	0.170854	0.395549	0.0251256	0
HNF1A	DYRK1B;ATM;	0.173008	0.453697	0.0272793	0
HNF4 alpha	P38B;P38A;ERK1;AMPKA1;	0.979182	0.997846	0.865039	0.530504
hnRNP A1	PKACA;P70S6KB;Mnk1;CK2A1;Akt1;	0.998564	0.999282	0.989232	0.62069
hnRNP A2/B1	TAK1;Chk1;	0.816942	0.979899	0.27351	0.381963
hnRNP C1/C2	CK2A1;CK1A;	0.997846	1	0.983489	0
hnRNP D0	PKACA;GSK3B;CDK2;	0.984207	0.998564	0.883704	0.490716
hnRNP E2	ERK2;ERK1;	0.923187	0.985642	0.682699	0.392573
hnRNP K	PKCD;JNK1;ERK2;ERK1;CDK2;CDK1;AurA;	0.997846	0.999282	0.983489	0.787798
hnRNP P2	PKCB iso2;DNAPK;ATM;	0.872218	0.973439	0.577172	0.323607
hnRNP U	PLK1;DNAPK;AurB;	0.979899	0.993539	0.950467	0.498674
HPK1	PRKD1;HPK1;	0.00358938	0.00789663	0	0
HSF1	PLK1;PKACA;Pim2;P38G;P38D;P38B;P38A;mTOR;MEK1;MAPKAPK2;GSK3B;ERK2;ERK1;DYRK2;DAPK1;CK2A2;CAMK2A;AMPKA1;Akt3;Akt2;Akt1;	0.998564	0.999282	0.997128	0.949602
HSF4	MKK6;ERK2;ERK1;	0.931084	0.987796	0.696339	0.472149
HSL	PKG1;PKACA;CAMK1A;AMPKA1;	0.967696	0.995693	0.806892	0.408488
HSP20	PRKD1;PKG1;PKACA;	0.134961	0.304379	0.040201	0.275862
HSP27	PRKD1;PKG1 iso2;PKACA;P70S6KB;P38A;MAPKAPK2;Akt1;	0.998564	0.999282	0.982053	0.689655
HSP70	PLK1;PKACA;NEK6;GSK3B;CK2A1;CK1A;Akt1;	0.998564	1	0.996411	0.777188
HSP75	ERK2;ERK1;	0.923187	0.985642	0.682699	0.392573
HSP90A	TTK;PKCG;PKACA;P38G;GSK3B;DNAPK;CK2A1;CK1A;CAMK1B;ATM;	0.998564	1	0.992821	0.809019
HSP90B	PLK3;PKACA;GSK3B;CK2A1;CK1A;CAMK1B;AurB;	0.999282	1	0.994975	0.644562
HSPB8	PKCA;PKACA;ERK1;	0.972003	0.996411	0.821967	0.509284
HTRA2	P38G;P38A;CDK5;Akt2;Akt1;	0.996411	0.998564	0.967696	0.596817
Huntingtin	TNIK;TBK1;SGK1;IKKE;IKKB;HGK;GCK;CK2A1;CDK5;Akt1;	0.998564	1	0.98995	0.774536
HuR	PKCD;PKCA;P38A;IKKA;Chk2;CDK6;CDK5;CDK2;CDK1;	0.997846	0.999282	0.961953	0.843501
HUWE1	ATR;ATM;	0.694903	0.961235	0.0954774	0.217507
ID3	Pyk2;CDK2;ATM;	0.921752	0.989232	0.612347	0.488064
IFNAR1	PRKD2;P38A;CK1A;	0.991385	0.999282	0.829146	0.344828
IGF1R	IGF1R;GRK6;GRK2;	0.960517	0.994975	0.723618	0.222812
IGFBP1	PKCA;CK2A1;	0.416368	0.623116	0.227566	0.289125
IGFBP3	DNAPK;CK2A1;	0.992821	0.997846	0.979182	0.31565
IGPR-1	IKKB;Akt1;	0.8715	0.984925	0.535535	0.34748
Ikaros	Syk;Btk;	0.0897344	0.0961953	0.0760948	0
IkB-alpha	SGK1;RSK2;p90RSK;Nik;IKKE;IKKB;IKKA;ERK7;CK2A1;AurC;AurB;AurA;	0.999282	1	0.991385	0.803714
IKKA	Nik;ATM;Akt2;Akt1;	0.994975	0.998564	0.961235	0.511936
IKKB	SGK1;PLK1;PKCZ;PKCE;PKCA;Nik;AMPKA2;	0.90883	0.979899	0.668342	0.408488
IKKG	IKKB;GSK3B;DNAPK;ATM;	0.98995	0.998564	0.860014	0.62069
IL16	CK2A1;CDK1;	0.984925	0.994975	0.945441	0.30504
IL17RA	GSK3B;GSK3A;	0.929648	0.989232	0.55061	0.363395
IL2RB	ERK2;ERK1;	0.923187	0.985642	0.682699	0.392573
ILK	PKCA;PAK1;	0.372577	0.591529	0.165829	0.249337
INCENP	LATS2;LATS1;Chk2;CDK1;AurC;AurB;	0.982771	0.997846	0.947595	0.615385
ING1 iso2	Chk1;CDK1;	0.938263	0.982771	0.796841	0.424403
INSIG1	PCK1;AMPKA1;	0.0129218	0.022972	0.00789663	0
INSR	PKCA;INSR;	0.0279971	0.161522	0.00143575	0.222812
INSR iso2	PKCA;INSR;	0.0279971	0.161522	0.00143575	0.222812
INVS	PKACA;Akt1;	0.981335	0.998564	0.877243	0.344828
IQGAP1	PKCE;PKCA;KHS2;	0.379756	0.687724	0.0653266	0.400531
IRAK1	IRAK4;IRAK1;Akt1;	0.992103	0.995693	0.975592	0.541114
IREB2	CDK2;CDK1;	0.973439	0.994257	0.910266	0.350133
IRF1	IKKE;GSK3B;	0.251974	0.62168	0.0330223	0
IRF3	TBK1;MST1;MEKK2;JNK1;IKKE;IKKB;GSK3B;GSK3A;DNAPK;Cot;Akt3;	0.997846	0.998564	0.972003	0.771883
IRF5	TBK1;IKKB;	0.785355	0.977028	0.176597	0.352785
IRF7	TBK1;IKKE;	0.241206	0.62168	0.0165111	0
IRS1	QIK;PLK1;PKCZ;PKCT;PKCD;PKCB;Pim3;Pim2;Pim1;p70S6K;mTOR;JNK1;IKKB;ERK2;ERK1;ATR;AMPKA1;Akt1;	0.999282	1	0.992103	0.915119
IRS2	Pim1;CDK1;Akt2;	0.98995	0.997128	0.945441	0.320955
IRSp53	MARK2;AMPKA2;	0.0129218	0.108399	0.00143575	0
ITCH	SGK3;Akt1;	0.106246	0.389806	0.0265614	0
ITGB1	PKCE;PKCA;CAMK2B;CAMK2A;	0.0954774	0.309404	0.0222541	0.413793
ITGB2	PKCH;PKCD;PKCB iso2;PKCB;PKCA;	0.521895	0.844221	0.185212	0.485411
ITGB3	PDK1;Akt1;	0.824838	0.969131	0.256281	0
ITGB4	PKCA;PKACA;p90RSK;ERK1;	0.987078	0.998564	0.891601	0.509284
ITGB4 iso2	PRKD2;PRKD1;PKCA;	0.427136	0.681263	0.110553	0.498674
IWS1	Akt3;Akt1;	0.450108	0.590811	0.216798	0.169761
JAK2	PKCA;JAK2;	0.0150754	0.102656	0.00143575	0
JDP2	P38A;JNK2;	0.913855	0.987796	0.46949	0.416446
JIP1	JNK2;JNK1;	0.890165	0.982771	0.434314	0.32626
JNK1	MKK7;MKK4;MEKK6;ASK1;	0.705671	0.973439	0.0868629	0.480106
JNK2	MKK7;CK2A1;	0.809045	0.973439	0.314429	0.275862
Jun	VRK1;PRKD1;PLK3;PBK;PAK2;JNK2;JNK1;GSK3B;ERK7;ERK2;ERK1;CK2A1;CDK3;	0.997846	0.999282	0.988514	0.899204
JunB	JNK1;GSK3B;	0.891601	0.980617	0.424264	0.267905
K18	PKCE;P70S6KB;MAPKAPK2;CAMK1A;	0.990668	0.997846	0.857143	0.392573
K20	PKCA;MAPKAPK2;	0.410625	0.620962	0.210337	0.278515
K8	PKCD;P38A;MEK2;MEK1;JNK1;ERK2;ERK1;CDK1;AurB;Akt1;	0.999282	0.999282	0.995693	0.843501
KARS	P38A;ERK1;	0.947595	0.993539	0.628141	0.376658
KCC3	WNK3;WNK1;STLK3;	0.75664	0.911701	0.363963	0.307692
KCNJ13	PKCA;PKACA;	0.414214	0.623116	0.221823	0.281167
KCNK3	RSK2;ROCK1;PKCE;PKACA;	0.928212	0.987078	0.562814	0.580902
KCNK9	PKCA;PKACA;	0.414214	0.623116	0.221823	0.281167
KEPI	PKACA;MST4;MST3;ILK;	0.998564	1	0.978464	0.665782
KHSRP	P38A;ATM;Akt2;Akt1;	0.995693	0.998564	0.964824	0.615385
KI-67	Chk1;CDK2;CDK1;AurB;	0.987078	0.997128	0.961953	0.649867
KIBRA	RSK2;PKCZ;p90RSK;ERK2;ERK1;CDK1;AurB;AurA;ATM;	0.997846	0.998564	0.989232	0.840849
KIF11	NEK7;NEK6;CDK1;	0.940416	0.98995	0.704235	0.525199
KIF20A	NEK6;CDK1;AurB;	0.981335	0.995693	0.954774	0.496021
KIF23	NDR1;LATS2;LATS1;AurB;	0.920316	0.991385	0.506102	0.466844
KIF2A	TTBK2;PLK1;	0.0538406	0.307251	0.00502513	0
KIF2C	PLK1;PAK1;CDK1;AurB;	0.987078	0.997128	0.963388	0.625995
KIF3A	ICK;CAMK2A;	0	0	0	0
KIF4A	CDK1;AurB;AurA;AMPKA1;	0.989232	0.997846	0.971285	0.625995
KIFC1	Chk1;CDK1;ATR;ATM;	0.979899	0.996411	0.862886	0.665782
KIR3DL1	PKCG;PKCE;PKCB iso2;PKCA;CK2A1;CK1D;	0.997846	1	0.983489	0.427056
Kir6.2	CAMK2D;CAMK2A;	0.00215363	0.00789663	0	0
KLC2	GSK3B;AMPKA1;	0.921034	0.98636	0.536971	0.33687
KLF10	RAF1;PKCZ;PKCI;CDK2;	0.98995	0.998564	0.922469	0.525199
KLHL3	PKCB;PKCA;PKACA;	0.495334	0.693467	0.290022	0.496021
KOR-3	GRK3;GRK2;	0.106963	0.233309	0.0308686	0
KPNA2	Chk1;CDK1;AMPKA1;	0.978464	0.995693	0.916726	0.564987
KRas iso2	PKCT;PKCA;	0.017229	0.0538406	0.00430725	0.137931
KSR	TAK1;PKACA;	0.84781	0.992103	0.282843	0.307692
Ku70	DNAPK;Chk1;CDK2;ATM;	0.987796	0.998564	0.953338	0.708223
Kv1.5	PKCA;AMPKA1;	0.412778	0.622398	0.218234	0.302387
Kv11.1	PRKD1;PKCA;PKACA;	0.461594	0.682699	0.245513	0.482759
Kv3.4	PKCG;PKCB;PKCA;	0.0358938	0.0911701	0.00789663	0.38992
Kv7.1	PKACA;CAMK2D;	0.628141	0.829864	0.327351	0.27321
Kv7.2 iso4	PKACA;P38A;CDK5;CAMK2A;	0.977028	0.998564	0.785355	0.496021
Kv-beta2	PKCA;CDK5;CDK2;	0.906676	0.987078	0.602297	0.514589
lamin A/C	PKCD;Chk1;CDK5;CDK1;Akt1;	0.996411	0.999282	0.977028	0.745358
Lamin B1	PKCB iso2;CDK1;	0.110553	0.140704	0.0832735	0
LARP	mTOR;CDK2;	0.946159	0.995693	0.629576	0.291777
LARP6	mTOR;Akt1;	0.954056	0.996411	0.643934	0.328912
Lasp-1	PKG2;PKG1 iso2;PKG1;PKACA;	0.0423546	0.111271	0.00717875	0
LAT iso2	JNK1;ERK1;	0.923905	0.98636	0.585786	0.275862
LATS1	NuaK2;NuaK1;MST2;LATS1;HGK;CDK1;	0.969131	0.994975	0.876525	0.625995
LATS2	LATS2;Chk2;Chk1;AurA;	0.968413	0.997128	0.856425	0.562334
LC3B	PKCZ;PKACA;NEK9;MST2;MST1;	0.987078	0.999282	0.80402	0.618037
Lck	PKCA;PKACA;ERK2;ERK1;	0.979899	0.997128	0.893037	0.615385
LDH-A	TAK1;CDK1;	0.844221	0.988514	0.292175	0.352785
LEF-1	NLK;CK2A1;	0.395549	0.869347	0.0732233	0
LIFR	ERK2;ERK1;	0.923187	0.985642	0.682699	0.392573
LIG1	CK2A1;Chk1;CDK2;CDK1;	0.994975	0.998564	0.967696	0.66313
LIG3	CDK2;CDK1;	0.973439	0.994257	0.910266	0.350133
LIMD1	JNK2;JNK1;CDK1;	0.970567	0.994975	0.774587	0.535809
LIMK1	ROCK1;PAK6;PAK4;PAK1;P38A;MAPKAPK2;AurA;	0.994975	0.998564	0.951184	0.771883
LIMK2	ROCK2;ROCK1;PKCD;AurA;	0.929648	0.993539	0.592247	0.644562
LIN28A	ERK2;ERK1;	0.923187	0.985642	0.682699	0.392573
LIN52	DYRK1B;DYRK1A;	0.171572	0.457286	0.0236899	0
LKB1	PKCZ;LKB1;	0.495334	0.659727	0.173008	0
LMO7	Chk1;AurB;	0.936109	0.982053	0.796841	0.374005
LMO7 iso3	TBK1;DAPK3;	0.87509	0.987796	0.282843	0.246684
L-plastin	SGK3;SGK2;RSK2;PKCD;PKCA;PKACA;p90RSK;	0.972003	0.997846	0.764537	0.64191
LRP1	PKCA;PKACA;	0.414214	0.623116	0.221823	0.281167
LRP6	PKACA;GSK3B;GSK3A;ERK1;CK1G1;CK1E;CK1A;CDK14;	1	1	0.993539	0.72679
LRRK1	PLK1;CDK1;	0.964106	0.983489	0.90883	0.342175
LRRK2	PKACA;LRRK2;CDK5;	0.888729	0.984925	0.52692	0.307692
LSD1	PLK1;GSK3B;CK2A1;CK1A;	0.997846	1	0.987078	0.514589
Lu	PKACA;GSK3B;CK2A1;	0.989232	0.998564	0.905958	0.503979
LYL1	ERK2;ERK1;	0.923187	0.985642	0.682699	0.392573
LYN	CK1G3;CK1G2;CK1G1;	0.857861	0.984925	0.294329	0.172414
Mad1	p90RSK;p70S6K;Akt1;	0.982053	0.999282	0.750897	0.363395
MAD1L1	ULK1;TTK;PLK1;ATM;	0.958363	0.992821	0.763819	0.488064
MAFA	P38A;MEKK1;GSK3B;GSK3A;ERK2;	0.985642	0.997846	0.865039	0.6313
MAP4	TTK;P38A;Chk1;CDK1;	0.979182	0.995693	0.880115	0.639257
MAP9	PLK1;AurA;	0.96626	0.985642	0.910266	0.355438
MAPKAPK2	P38A;MAPKAPK2;ERK2;	0.973439	0.996411	0.793252	0.538462
MAPKAPK5	PKACA;P38B;P38A;JNK2;ERK2;	0.979899	0.997846	0.840632	0.655172
MARCKS	ROCK1;PKCA;PKACA;JNK2;JNK1;ERK2;ERK1;	0.987796	0.998564	0.926059	0.787798
MARK2	PRKD2;PRKD1;PKCZ;PKCI;PKCD;PKACA;MARK2;LKB1;GSK3B;	0.995693	0.999282	0.926777	0.848806
MARK3	PKCZ;PKCI;PKACA;LKB1;	0.984925	0.998564	0.836324	0.265252
MARK3 iso3	Pim1;MARK3 iso3;	0.67911	0.856425	0.398421	0
MARS	GCN2;ERK1;	0.939698	0.987078	0.632448	0.344828
MASTL	PLK1;CDK2;CDK1;Akt1;	0.994975	0.998564	0.972721	0.61008
matrin 3	Chk1;ATM;	0.840632	0.96626	0.496052	0.323607
MAVS	TBK1;IKKB;	0.785355	0.977028	0.176597	0.352785
MAZ	ERK1;CK2A1;Akt1;	0.997846	0.999282	0.98636	0.511936
MBP	ERK2;ERK1;	0.923187	0.985642	0.682699	0.392573
MC4R	PKACA;GRK2;	0.969131	0.997128	0.788227	0
MCC	DNAPK;ATR;	0.77028	0.983489	0.125628	0.251989
MCL1	JNK1;GSK3B;ERK2;ERK1;CDK5;CDK2;CDK1;AurB;	0.998564	0.999282	0.987078	0.806366
MCM2	CK2A1;CDK7;CDK2;CDC7;AurA;ATR;	0.998564	1	0.992103	0.697613
MCM3	DAPK1;Chk1;CDK2;ATR;ATM;	0.984925	0.997128	0.870782	0.758621
MCM7	CDK2;CDK1;	0.973439	0.994257	0.910266	0.350133
MCPH1	ATR;ATM;	0.694903	0.961235	0.0954774	0.217507
MCR	ULK1;CK2A1;	0.625269	0.888729	0.236899	0
MCTS1	ERK2;ERK1;CDK1;	0.983489	0.995693	0.923187	0.525199
MCU	PKCE;PKCD;PKCB iso2;AMPKA1;	0.750897	0.954774	0.381192	0.413793
MDC1	PLK1;CK2A1;Chk1;CDK2;ATR;ATM;	0.994257	0.999282	0.968413	0.798408
MDM2	SGK3;SGK2;SGK1;PLK1;PKM;Pim1;PAK6;MAPKAPK2;DAPK3;CK2A1;CK1D;ATR;ATM;Akt1;	1	1	0.998564	0.872679
MDM4	P38A;CK1A;Chk2;Chk1;CDK4;CDK1;ATM;AMPKA1;Akt1;	0.999282	1	0.999282	0.859416
MECP2	HIPK2;HIPK1;	0.343862	0.637473	0.0423546	0
MED1	ERK2;ERK1;DNAPK;Chk1;CDK7;CDK2;ATM;	0.997128	0.998564	0.989232	0.846154
MEF2A	P38A;ERK5;CK2A1;CDK5;	0.985642	0.998564	0.82771	0.517241
MEF2C	skMLCK;MARK3;CDK1;caMLCK;	0.98636	0.994975	0.945441	0.503979
MEF2C iso3	P38A;ERK5;	0.491027	0.847093	0.112706	0
MEF2D	DYRK1A;CDK5;CDK4;	0.960517	0.994257	0.654702	0.525199
MEK1	RAF1;PLK1;PDK1;PAK1;MOS;ERK2;ERK1;Cot;Chk1;CDK5;CDK1;BRAF;ARAF;	0.999282	0.999282	0.990668	0.854111
MEK2	PLK1;PDK1;Cot;Chk1;BRAF;	0.95621	0.98995	0.806892	0.602122
MELK	MELK;LKB1;	0.893754	0.959081	0.623116	0
Merlin	PKACA;PAK2;PAK1;Akt3;Akt2;Akt1;	0.998564	0.999282	0.981335	0.708223
Met	PKG2;PKCE;PKCD;PKCA;	0.351759	0.700646	0.0839914	0.395225
METTL1	p90RSK;Akt1;	0.786791	0.916009	0.476669	0
METTL3	ERK2;ERK1;ATM;	0.964824	0.994975	0.803302	0.519894
MgcRacGAP	PLK1;Chk1;AurB;Akt2;	0.985642	0.995693	0.951184	0.660477
MITF iso9	p90RSK;GSK3B;GSK3A;ERK2;ERK1;	0.995693	0.998564	0.948313	0.580902
MKK3	MLK3;MKK3;MEKK3;Cot;ASK1;	0.946877	0.996411	0.638191	0.501326
MKK4	SGK1;MLK3;MKK4;ASK1;Akt1;	0.978464	0.997846	0.837042	0.517241
MKK6	TAK1;MKK6;Cot;ASK1;	0.229002	0.570711	0.0201005	0.525199
MKL1	P38A;MAPKAPK2;ERK2;ERK1;CDK2;	0.992103	0.998564	0.955492	0.636605
MLH1	CK2A1;ATM;	0.870065	0.974156	0.558507	0.278515
MLK3	MLK3;HPK1;GSK3B;ERK1;Akt1;	0.997128	0.998564	0.959081	0.488064
MLL4 iso3	SGK1;Akt1;	0.595118	0.722182	0.455851	0
MLL5	PLK1;CDK1;	0.964106	0.983489	0.90883	0.342175
Mnk1	P38A;ERK2;ERK1;	0.971285	0.996411	0.806174	0.517241
Mnk1 iso2	SGK1;P38A;AMPKA1;	0.958363	0.994975	0.737258	0.352785
MOB1B	MST2;MST1;	0.109117	0.421393	0.00430725	0.334218
Moesin	Src iso1;ROCK1;PKCT;PKACA;LRRK2;LOK;HGK;GRK5;GRK2;Cot;	0.997846	0.999282	0.960517	0.721485
MOR-1	GRK2;CAMK2A;	0.00215363	0.00789663	0	0
MORC2	PKACA;PAK1;	0.862886	0.944006	0.605169	0.262599
MRE11A	PLK1;p70S6K;CK2A1;ATM;	0.993539	0.998564	0.953338	0.649867
MRLC1	smMLCK;ROCK2;ROCK1;PKCA;PAK1;MRCKA;DAPK3;DAPK1;CRIK;CAMK1A;	0.977028	0.997128	0.853553	0.891247
MRLC2	smMLCK;ROCK1;ILK;DLK;DAPK3;DAPK1;CK2A1;AurB;	0.999282	1	0.995693	0.801061
MRLC2V	smMLCK;ROCK2;	0.262024	0.437904	0.0674803	0
MRLC3	smMLCK;RSK2;	0.33094	0.467337	0.120603	0
MRVI1	PKG2;PKG1;	0	0.00502513	0	0
MSK1	P38A;MSK1;ERK2;ERK1;CK2A1;	0.987796	0.997846	0.944006	0.649867
MSK2	P38A;MSK2;CK2A1;	0.97631	0.998564	0.811917	0.501326
MST1	MST1;JNK1;Chk1;Akt1;	0.984925	0.997846	0.892319	0.6313
MST2	PLK1;MST2;CDK1;Akt1;	0.991385	0.998564	0.967696	0.623342
MST3	PKACA;MST3;	0.979182	0.997846	0.854271	0.297082
MTHFR	PLK1;CDK1;	0.964106	0.983489	0.90883	0.342175
MTMR2	ERK2;ERK1;	0.923187	0.985642	0.682699	0.392573
mTOR	TBK1;p70S6K;mTOR;IKKA;Akt1;	0.990668	0.999282	0.819095	0.649867
MTURN	IKKB;IKKA;	0.704953	0.956927	0.135678	0.355438
MUC1	PKCD;GSK3B;	0.656138	0.904523	0.200287	0.320955
Myb	ERK1;CK2A1;	0.977028	0.995693	0.869347	0.286472
MYBBP1A	Chk1;AurB;AurA;	0.977028	0.994257	0.944724	0.554377
MYBPC3	PRKD1;PKACA;GSK3B;	0.925341	0.989232	0.553482	0.506631
Myc	RAF1;PLK1;Pim3;Pim2;Pim1;PAK2;mTOR;JNK3;JNK2;JNK1;IKKB;IKKA;GSK3B;GSK3A;ERK5;ERK2;ERK1;CK2A1;CK1A;CDK5;	1	1	0.997846	0.912467
MYH10	PKCZ;CK2A1;	0.52692	0.677674	0.205312	0
MYH9	PKCB iso2;PKCA;CK2B;CK2A1;ChaK1;	0.997846	1	0.984207	0.67374
MYPT1	ROCK2;ROCK1;RAF1;PKCT;NuaK1;	0.889447	0.977028	0.470208	0.591512
MYST2	PRKD1;PLK1;CDK2;CDK1;	0.984925	0.997128	0.938263	0.623342
NACA	ILK;GSK3B;	0.93252	0.989232	0.570711	0.307692
NAGK	CDK1;AurB;	0.974874	0.990668	0.941134	0.31565
NANOG	PKCE;ERK2;CDK1;BRAF;	0.92893	0.988514	0.732233	0.615385
NBR1	GSK3B;GSK3A;	0.929648	0.989232	0.55061	0.363395
NBS1	CDK2;ATR;ATM;	0.943288	0.997128	0.567121	0.445623
NCAM-L1	PKCA;ERK2;CK2A1;	0.941852	0.990668	0.77028	0.493369
NCAPD3	PLK1;CDK1;	0.964106	0.983489	0.90883	0.342175
NCAPG	CK2A1;CDK1;	0.984925	0.994975	0.945441	0.30504
NCAPH	CK2A1;CDK2;	0.982053	0.997846	0.918162	0.307692
NCAPH2	TTK;PLK1;	0.843503	0.95262	0.49677	0.320955
NCCT	WNK4;STLK3;OSR1;	0.111989	0.213209	0.0330223	0.352785
NCL	CDK2;CDK1;CDC7;AMPKA1;Akt1;	0.997128	0.999282	0.982771	0.61008
N-CoR1	PKCA;PKACA;CK2A1;Akt1;	0.997846	0.999282	0.983489	0.644562
NDEL1	ERK2;CDK1;	0.923187	0.984207	0.727207	0.334218
NDR1	PLK1;PKACA;NDR1;MST1;MEKK2;GSK3B;	0.992821	0.998564	0.912419	0.721485
NDR2	NDR2;MST3;	0.585786	0.897344	0.217516	0.259947
NDRG1	SGK1;PKACA;Pim1;GSK3A;	0.993539	0.999282	0.917444	0.32626
NDRG2	SGK1;p90RSK;p70S6K;Akt1;	0.989232	0.999282	0.882268	0.363395
NEDD1	PLK4;PLK1;NEK9;CDK1;AurA;	0.988514	0.997846	0.965542	0.618037
NEDD4L	SGK1;PKACA;AMPKG2;AMPKB1;AMPKA1;	0.990668	0.999282	0.89878	0.599469
NEK2	NEK2;MST2;	0.641062	0.898062	0.191673	0
NEK7	PLK4;NEK9;	0.743001	0.919598	0.330223	0
NEK9	PLK1;NEK9;CDK1;	0.987078	0.995693	0.948313	0.477454
NFAT2	ROCK2;PKACA;Pim1;P38A;JNK3;JNK1;IKKE;ERK1;DYRK1A;CK2A1;	0.995693	0.999282	0.973439	0.822281
NFAT3	RSK2;P38A;JNK2;JNK1;ERK2;ERK1;CDK3;	0.985642	0.998564	0.899497	0.750663
NFAT4	JNK2;CK1A;	0.928212	0.989232	0.579325	0
NFAT5	CK1A2;CK1A;CDK5;ATM;	0.967696	0.995693	0.78033	0.525199
NFAT90	PKCB;CDK2;Akt1;	0.983489	0.997846	0.921034	0.509284
NFE2L1	PKACA;GSK3B;	0.925341	0.989232	0.546303	0.334218
NFkB-p100	Nik;IKKA;GSK3B;	0.824838	0.977746	0.234745	0.334218
NFkB-p105	PKACA;IKKB;IKKA;GSK3B;DNAPK;Chk1;	0.995693	0.998564	0.965542	0.790451
NFkB-p65	TBK1;RSK2;PKCZ;PKCA;PKACA;Pim1;p90RSK;MSK2;MSK1;IKKE;IKKB;IKKA;GSK3B;CK2A1;CK1G1;CK1A;Chk1;CAMK4;	0.999282	1	0.995693	0.93634
NFL	ERK2;CDK5;	0.844221	0.974156	0.441493	0.318302
NGFR	PKCG;PKACB;	0.00646088	0.022972	0	0
NHE1	ROCK2;ROCK1;PKCD;p90RSK;P38A;ERK2;BRAF;Akt1;	0.992103	0.998564	0.922469	0.745358
NHE5	GRK2;CK2A1;AMPKA2;	0.982771	0.997846	0.868629	0
NHEJ1	DNAPK;ATM;Akt1;	0.994975	0.998564	0.982771	0.503979
NHERF	PKCA;p90RSK;GRK6;CDK1;Akt1;	0.997128	0.999282	0.97631	0.64191
NIFK	GSK3B;GSK3A;CDK1;	0.994257	0.998564	0.925341	0.519894
NIPA	Chk1;CDK1;	0.938263	0.982771	0.796841	0.424403
NKCC1	STLK3;OSR1;AMPKA1;	0.754487	0.910983	0.359655	0.506631
NKCC2	STLK3;OSR1;AMPKA1;	0.754487	0.910983	0.359655	0.506631
NKX3-1	PKCA;Pim1;DYRK1B;CK2A2;ATM;	0.969131	0.996411	0.768844	0.514589
Nlp	PLK1;CDK1;AurB;	0.981335	0.993539	0.95621	0.525199
NLRP3	PKACA;PAK1;JNK1;Akt1;	0.994257	0.998564	0.949031	0.604775
NMDAR2B	PKCA;PKACA;DAPK1;CAMK2A;	0.63173	0.808327	0.363245	0.469496
NME1	NME1;CDK1;	0.98636	0.994975	0.959081	0
N-Myc	mTOR;GSK3B;CK2A1;	0.984207	0.998564	0.797559	0.506631
Notch 1	PLK1;MEKK1;HIPK2;DYRK2;CK2A1;CDK8;CDK3;CDK19;	0.987796	0.998564	0.936827	0.753316
NOX5 iso4	PKCB;PKCA;ERK2;CAMK2A;	0.486719	0.692032	0.266332	0.506631
NOXA1	PKCA;PKACA;P38A;ERK2;ERK1;	0.984925	0.997846	0.913137	0.679045
NPM1	PLK3;PLK2;PLK1;NEK2;Cot;CK2A1;CDK6;CDK2;CDK1;CDC7;AurB;AurA;ATR;Akt1;	0.999282	0.999282	0.997846	0.870027
NR1H4 iso2	PKCZ;PKCA;	0.170854	0.395549	0.0251256	0
NRF1	CDK2;ATM;	0.866475	0.973439	0.536253	0.286472
NRF2	PKCZ;PKCI;GSK3B;CDK5;AMPKA1;	0.978464	0.997128	0.822685	0.636605
NRIF3	PAK1;CDK2;	0.865757	0.943288	0.636037	0.265252
NSBP1	CDK2;CDK1;AurB;	0.984925	0.996411	0.958363	0.482759
NSFL1C	PKACA;CDK1;	0.969849	0.994257	0.852836	0.270557
NuaK1	PLK1;NDR2;LKB1;CDK1;Akt1;	0.998564	0.999282	0.982771	0.580902
NUCKS	CDK2;CDK1;	0.973439	0.994257	0.910266	0.350133
NUDC	PLK1;AurB;	0.963388	0.983489	0.912419	0.381963
NUDE1	PKACA;CDK5;CDK2;CDK1;	0.993539	0.998564	0.955492	0.64191
NuMA-1	CDK2;CDK1;AurB;AurA;	0.987796	0.997846	0.969849	0.615385
NUMB	PKCI;CAMK4;CAMK2A;CAMK1A;AAK1;	0.663317	0.914573	0.208184	0.503979
NUP153	ERK2;ERK1;Chk1;	0.970567	0.994257	0.862886	0.535809
NUP214	ERK2;ERK1;	0.923187	0.985642	0.682699	0.392573
NUP50	ERK2;ERK1;CDK1;	0.983489	0.995693	0.923187	0.525199
NUP98 iso2	NEK6;CDK1;	0.777459	0.882986	0.538406	0.342175
Nur77	JNK1;ERK2;CK2A1;Akt1;	0.997846	0.999282	0.981335	0.594164
NUSAP1	CDK1;AurB;AurA;ATM;	0.987796	0.997128	0.96626	0.596817
OBFC2B	DNAPK;ATM;	0.869347	0.973439	0.557789	0.323607
occludin	PLK3;PKCZ;PKCE;PKCB;GRK7;GRK6;CK2A1;CAMK2G;CAMK2D;CAMK2B;	0.993539	0.997846	0.902369	0.785146
OGT	GSK3B;Chk1;	0.888729	0.97631	0.489591	0.34748
optineurin	TBK1;PLK1;IKKB;	0.963388	0.997128	0.640345	0.514589
ORAI1	PKG1;PKCB;PKACA;	0.134961	0.213927	0.0789663	0.259947
ORC2	PLK1;CDK2;	0.961235	0.985642	0.889447	0.307692
OSBP2	JNK3;JNK1;GSK3B;GSK3A;ERK1;CK1A;CDK1;	0.999282	0.999282	0.995693	0.721485
OSR1	WNK1;mTOR;	0.948313	0.994257	0.625987	0.286472
OTUB1	TGFBR1;CK2A1;	0.508256	0.819813	0.198134	0.318302
p16-INK4A	IKKB;ATR;	0.693467	0.972721	0.0890165	0.180371
p21Cip1	PKCA;Pim2;Pim1;P38A;NuaK1;MELK;LKB1;LATS2;JNK3;JNK2;JNK1;GSK3B;GSK3A;ERK2;ERK1;DYRK1B;DAPK3;CDK6;CDK4;CDK2;CDK1;ASK1;Akt1;	0.999282	1	0.997846	0.952255
p27Kip1	SGK1;RSK2;Pim1;p90RSK;KIS;HIPK2;ERK2;ERK1;DNAPK;CK2A1;CDK6;CDK2;CDK16;CDK1;CAMK2A;CAMK1A;ATM;AMPKA1;Akt1;	0.999282	1	0.997128	0.928382
p300	PKCD;PKCA;P38B;HIPK2;ERK2;ERK1;CDK1;ATM;AMPKA1;Akt1;	0.998564	0.999282	0.990668	0.824934
P311	PKCZ;PKCE;	0.0538406	0.238335	0.00430725	0
P38A	MKK6;MKK4;MKK3;MEKK6;GRK2;ASK1;	0.980617	0.997846	0.762383	0.64191
P38D	MKK6;MKK3;	0.117732	0.271357	0.0294329	0.27321
P38G	P38G;MKK6;	0.0904523	0.23977	0.017229	0
p47phox	ROCK2;PKCZ;PKCD;PKCB iso2;PKCA;PKACA;P38A;IRAK4;ERK2;ERK1;CK2A1;Akt3;Akt1;	0.998564	0.999282	0.991385	0.867374
p53	VRK1;TAF1;SMG1;PRPK;PLK3;PKR;PKCD;PKCA;PKACA;PAK4;P38G;P38A;NuaK1;NEK2;MAPKAPK5;MAPKAPK2;LRRK2;LKB1;JNK2;JNK1;HIPK2;GSK3B;GRK5;GRK2;ERK2;ERK1;DYRK2;DYRK1A;DRAK1;DNAPK;DAPK3;DAPK1;CK2B;CK2A1;CK1D;CK1A;Chk2;Chk1;CDK9;CDK7;CDK5;CDK2;CDK1;Btk;AurB;AurA;ATR;ATM;AMPKA1;	1	1	0.999282	1
p63	p70S6K;JNK1;IKKB;HIPK2;GAK;CDK2;ATM;	0.995693	0.999282	0.945441	0.766578
p63 iso2	TGFBR1;P38A;	0.498923	0.816942	0.156497	0.286472
p70S6K	TBK1;PIK3CA;PDK1;p70S6K;NEK6;mTOR;JNK2;JNK1;ERK2;ERK1;CDK1;	0.994257	0.999282	0.96626	0.811671
p70S6K iso2	PDK1;mTOR;CDK5;	0.934673	0.993539	0.491744	0.278515
P70S6KB	PKCZ;PKCI;PKCG;PKCE;PKCD;PKCB iso2;PKCB;PKCA;	0.910983	0.988514	0.476669	0.69496
p73	PLK2;PLK1;PKCB iso2;PKCA;IKKB;CK2A2;Chk1;CDK2;CDK1;AurA;AMPKA1;	0.999282	0.999282	0.994257	0.912467
p90RSK	PDK1;ERK2;ERK1;Cot;	0.943288	0.992103	0.712132	0.392573
PAGE4	HIPK1;CLK2;	0.719311	0.95621	0.197416	0
PAICS	CDK2;CDK1;	0.973439	0.994257	0.910266	0.350133
PAK1	PKG1 iso2;PDK1;PAK1;MLK3;LKB1;CK2A1;CDK19;	0.994975	0.998564	0.926777	0.506631
PAK2	PAK2;CDK12;AMPKA2;	0.891601	0.979899	0.535535	0.196286
PAK4	PRKD2;PRKD1;PAK4;	0.825556	0.968413	0.361091	0.517241
palladin	ERK1;CDK1;Akt1;	0.997846	0.999282	0.987078	0.514589
PAPD4	PKACA;Akt1;	0.981335	0.998564	0.877243	0.344828
PAR3-alpha	PKCI;MARK2;AurB;AurA;	0.982053	0.997846	0.947595	0.668435
PAR-4	ROCK1;CK2A1;	0.829146	0.965542	0.356784	0.270557
PARD6A	PKCZ;PKCI;	0.503948	0.670495	0.149318	0
PARK2	PLK1;PINK1;CK1A;CDK5;AMPKA1;	0.995693	0.999282	0.977028	0.493369
PARP1	PKACA;ERK2;CDK5;ATR;AMPKA2;AMPKA1;	0.991385	0.998564	0.911701	0.68435
PARP10	PLK1;CDK2;	0.961235	0.985642	0.889447	0.307692
PASK	PASK;mTOR;	0.484566	0.755205	0.15865	0.286472
PBXIP1	TBK1;IKKE;	0.241206	0.62168	0.0165111	0
PDCD10	YSK1;MST4;	0.673367	0.824121	0.361809	0.355438
PDCD4	p90RSK;p70S6K;Akt1;	0.982053	0.999282	0.750897	0.363395
PDE3A	PKCA;PKACA;	0.414214	0.623116	0.221823	0.281167
PDE4B	PKACA;ERK2;	0.925341	0.987078	0.698492	0.328912
PDE4C iso2	PKACA;ERK2;	0.925341	0.987078	0.698492	0.328912
PDE4D iso2	PKACA;ERK2;ERK1;	0.979899	0.997128	0.890165	0.485411
PDE4D iso6	PKACA;MAPKAPK2;ERK1;	0.988514	0.998564	0.927495	0.493369
PDE5A	PKG1;PKACA;	0.0279971	0.0760948	0.00358938	0
PDGFRB	PKG2;GRK2;	0.0150754	0.040201	0.0028715	0
PDHA1	PDK1;PDHK4;PDHK3;PDHK2;PDHK1;AMPKG2;AMPKB1;AMPKA2;AMPKA1;	0.972721	0.998564	0.717157	0.814324
PDHA2	PDHK4;PDHK3;PDHK2;PDHK1;	0.319454	0.737258	0.0423546	0.493369
PDHK1	PGK1;Akt2;Akt1;	0.998564	0.999282	0.994257	0.517241
PDK1	PKCT;PDK1;MELK;CDK1;ASK1;	0.971285	0.994975	0.829146	0.671088
PD-L1	GSK3B;GSK3A;AMPKA1;	0.979899	0.997128	0.864322	0.501326
PDX1	P38A;JNK2;ERK2;DNAPK;	0.979182	0.997846	0.859296	0.649867
PEDF	PKACA;CK2A1;	0.982053	0.998564	0.875808	0.307692
PELI1	TBK1;IRAK4;IRAK1;IKKE;DAPK1;	0.950467	0.997128	0.505384	0.655172
PELP1	DNAPK;CDK4;CDK2;ATR;ATM;	0.997846	0.999282	0.990668	0.729443
PER2	CK2A1;CK1E;CK1D;	0.999282	1	0.994257	0.32626
PFKFB2	PKACA;AMPKA1;Akt1;	0.992821	0.998564	0.943288	0.498674
PFKFB3	PKCA;PKACA;Pim2;MAPKAPK2;IKKB;CDK6;AMPKA1;Akt1;	0.997846	0.998564	0.979899	0.771883
PGK1	PDK1;ERK2;CK2A1;	0.948313	0.992821	0.768126	0.318302
PHF8	CK2A1;Chk1;CDK1;	0.988514	0.997128	0.954774	0.562334
PHLPP	GSK3B;CK1A;CDK1;	0.996411	0.999282	0.970567	0.307692
PIAS1	MAPKAPK2;GSK3B;CK2A1;AMPKA1;	0.995693	0.998564	0.957645	0.604775
PICH	PLK1;CDK1;	0.964106	0.983489	0.90883	0.342175
PIK3C3	ULK3;ULK2;ULK1;CDK5;CDK1;	0.974874	0.996411	0.754487	0.511936
PIK3CG	PKCB;PKACA;PIK3CG;	0.146447	0.180187	0.0947595	0.259947
PIK3R1	QIK;PRKD1;PKACA;PIK3CA;CK2A1;	0.982771	0.998564	0.877243	0.575597
PIK4CB	PRKD1;CDK1;	0.118449	0.27351	0.0330223	0.244032
PIK4CB iso2	PRKD2;PRKD1;NDR1;	0.865757	0.989232	0.305815	0.538462
PIKFYVE	SGK1;Akt1;	0.595118	0.722182	0.455851	0
PIN1	PLK1;PKACA;MLK3;JNK2;JNK1;DAPK1;AurA;	0.996411	0.998564	0.969849	0.846154
PINK1	PINK1;MARK2;AMPKA2;	0.674085	0.904523	0.175879	0
PIP4K2A	PRKD1;CK2A1;	0.122757	0.275664	0.0373295	0.246684
PIP5K1C	PRKD1;PDK1;p70S6K;ERK1;CDK5;CDK1;Akt2;Akt1;	0.998564	0.999282	0.993539	0.748011
PITPNM1	ERK2;CDK1;	0.923187	0.984207	0.727207	0.334218
PKACA	PKACA;PDK1;	0.821249	0.969131	0.245513	0
PKAR1A	PKG1;CDK2;CDK16;	0.982771	0.997846	0.916726	0.320955
PKCB iso2	PKCB iso2;PKCB;	0.111271	0.140704	0.0839914	0
PKCD	PKCD;PDK1;	0.603015	0.886576	0.10481	0
PKCE	PKCE;PKCA;PDK1;P38B;P38A;mTOR;GSK3B;	0.978464	0.998564	0.740129	0.692308
PKCT	PKCT;KHS2;	0.00789663	0.0703518	0	0.156499
PKD1	PRKX;PKACA;	0.380474	0.709261	0.112706	0
PKD2	PRKD2;PKACA;GSK3A;CK2A1;AurA;	0.998564	0.999282	0.992103	0.734748
PKG1	PKG1;PKCA;	0.0208184	0.0638909	0.000717875	0
PKM	Pim2;GSK3B;ERK2;ERK1;EEF2K;CDK6;CDK5;CDK1;AurB;ATM;Akt1;	0.998564	0.999282	0.994975	0.907162
PKM iso2	JNK1;CDK6;	0.599426	0.811917	0.237617	0.291777
PKN1	PKN1;PDK1;CDK1;	0.981335	0.994975	0.898062	0.323607
PKN2	PDK1;mTOR;CDK1;	0.971285	0.995693	0.681263	0.278515
PKR	RSK2;PKR;P38A;ERK2;	0.959799	0.994257	0.735822	0.61008
PLB	PKACA;CAMK2A;	0.00215363	0.00789663	0	0
PLCB1	ERK2;ERK1;	0.923187	0.985642	0.682699	0.392573
PLCB3	PKCA;PKACA;CAMK2A;	0.414932	0.625269	0.221823	0.281167
PLCG1	PKCA;PKACA;Akt1;	0.983489	0.998564	0.882268	0.506631
PLD1	CK2A1;AMPKA2;	0.0143575	0.109117	0.00215363	0
PLD2	PKCD;PKCA;CDK5;Akt1;	0.96626	0.997846	0.75664	0.639257
Plectin-1	PKACA;Mnk2;AurB;	0.996411	0.999282	0.969849	0.233422
PLEKHG6	PLK1;AurB;	0.963388	0.983489	0.912419	0.381963
PLK1	VRK2;PLK2;PAK1;MAPKAPK2;LOK;Cot;AurB;AurA;	0.998564	0.999282	0.98636	0.832891
PLM	PKCA;PKACA;	0.414214	0.623116	0.221823	0.281167
PML	HIPK2;ERK5;CK2A1;CDK2;CDK1;	0.995693	0.998564	0.96626	0.517241
PML iso4	ERK2;ERK1;	0.923187	0.985642	0.682699	0.392573
Pnk1	DNAPK;ATM;	0.869347	0.973439	0.557789	0.323607
POLH	CDK2;ATR;	0.765973	0.983489	0.122039	0.185676
POLL	DNAPK;CDK2;ATM;	0.987078	0.998564	0.944006	0.496021
POLR2A	DYRK1A;DNAPK;CDK9;CDK7;CDK13;CDK12;CDK1;BRD4;	0.998564	0.999282	0.994975	0.928382
PPAR-alpha	PKCB iso2;PKCA;GSK3A;	0.497487	0.693467	0.295047	0.257294
PPAR-gamma	JNK1;ERK2;CDK9;CDK5;	0.984925	0.997846	0.875808	0.618037
PPIF	GSK3B;Akt2;	0.929648	0.989232	0.564968	0.334218
PPME1	Chk1;CAMK1A;	0.370424	0.521177	0.175162	0.175066
PPP1CA	Lmr2;CDK5;CDK2;CDK1;Akt1;	0.997128	0.999282	0.974874	0.71618
PPP1R12C	CDK2;AMPKA2;AMPKA1;	0.960517	0.993539	0.820531	0.30504
PPP1R14A	ROCK2;PRKD1;PKG1;PKCZ;PKCE;PKCD;PKCA;PKACA;ILK;DAPK3;CAMK2A;	0.997128	0.998564	0.965542	0.843501
PPP1R14B	ROCK2;PKCD;PKCA;ILK;	0.899497	0.993539	0.576454	0.62069
PPP1R1A	PKCA;PKACA;CDK5;	0.90883	0.987078	0.593683	0.498674
PPP1R2	MARK3;GSK3B;CK2A1;CDK5;CDK14;ATM;	0.998564	1	0.984925	0.745358
PPP2R5A	PKR;PKCA;	0.375449	0.608758	0.109117	0.275862
PPP2R5C	ATM;AMPKA1;	0.852836	0.971285	0.513281	0.286472
PPP2R5D	PKACA;Chk1;	0.931802	0.984925	0.727207	0.328912
PR	PKCD;PKCA;ERK2;ERK1;CK2A1;CDK2;	0.996411	0.998564	0.972721	0.753316
PRAS40	PKM;mTOR;DYRK3;Akt1;	0.998564	0.999282	0.990668	0.490716
PRC1	PLK1;CDK16;CDK1;	0.988514	0.997128	0.96267	0.525199
PRDX1	PBK;MST1;CDK1;	0.947595	0.984925	0.813352	0.509284
PREX1	PKCD;PKACA;	0.687006	0.912419	0.307251	0.29443
PREX2	PAK2;PAK1;	0.868629	0.944006	0.63173	0.350133
PRH	GCK;CK1A;	0.0122039	0.022972	0.00358938	0
PRKD1	PRKD3;PRKD1;PKCH;PKCE;PKCD;PKCA;PKACA;	0.951902	0.997128	0.696339	0.718833
PRKD2	PRKD2;PKCH;PKCE;PKCA;CK1E;CK1D;	0.999282	1	0.993539	0.599469
PRMT5	ROCK1;LKB1;	0.786791	0.944006	0.307968	0
profilin 1	ROCK1;PKACA;	0.824838	0.965542	0.341709	0.302387
PRPF19	ATM;Akt1;	0.870065	0.974156	0.556353	0.28382
PRPF3	CK2A1;Chk1;CDK2;	0.984925	0.997846	0.933955	0.572944
PRPK	PBK;Akt1;	0.925341	0.964106	0.795406	0.320955
PRPS1	CDK1;AMPKA1;	0.958363	0.98995	0.829864	0.307692
PRRC2C	Chk1;AurB;	0.936109	0.982053	0.796841	0.374005
PSD-95	MARK2;CAMK2A;	0.00215363	0.00789663	0	0
PSEN1	PKCA;PKACA;JNK2;GSK3B;DYRK1A;CDK5;	0.988514	0.998564	0.845657	0.803714
PSEN2	CK2A1;CK1D;AurA;	0.998564	1	0.992821	0.270557
PSF	Mnk2;Mnk1;GSK3B;	0.977028	0.997846	0.707825	0.225464
PSMD2	PKACA;Pim3;Pim2;Pim1;NEK6;HPK1;GCK;	0.993539	0.998564	0.874372	0.30504
PTEN	ROCK1;PLK3;PLK1;PKCZ;LKB1;GSK3B;CK2A1;ATM;	0.997846	0.998564	0.974874	0.755968
PTP1B	PLK1;PKCA;CLK2;CLK1;CDK1;Akt1;	0.999282	0.999282	0.996411	0.787798
PTPN2 iso2	CDK2;CDK1;	0.973439	0.994257	0.910266	0.350133
PTPN22	PKCD;PKCA;	0.272793	0.569993	0.0581479	0.230769
PTPN3	TAK1;P38G;	0.673367	0.882268	0.166547	0
PTP-PEST	PKCA;PKACA;ERK2;ERK1;CDK2;	0.989232	0.998564	0.944724	0.697613
PTPRCAP	ERK2;ERK1;CK2A1;	0.98636	0.997128	0.933238	0.498674
PTS	PKG2;PKG1;AMPKA1;	0.0416368	0.111271	0.005743	0
PUMA	IKKB;IKKA;	0.704953	0.956927	0.135678	0.355438
PXN	PAK2;PAK1;P38A;JNK1;CDK5;	0.987078	0.998564	0.909548	0.679045
PXN iso2	PAK4;PAK1;ERK2;ERK1;CDK5;	0.987078	0.998564	0.90883	0.689655
PXR	VRK1;PKCA;CDK2;CAMK2A;	0.969131	0.994975	0.829864	0.517241
PYGB	PHKA1;Lmr2;	0.0847093	0.411342	0.00215363	0.175066
pyrin	PKN2;PKN1;	0.812635	0.96267	0.348169	0.249337
QIK	QIK;PKACA;LKB1;	0.931084	0.988514	0.704235	0
QSK	PKACA;PHKG2;LKB1;	0.991385	0.998564	0.820531	0
RAB11A	PKCE;PKCB iso2;	0.0157933	0.0509691	0.00646088	0
RAB3IP	NDR2;NDR1;	0.553482	0.894472	0.132807	0.265252
RAB5A	PKCE;ERK1;	0.140704	0.389806	0.0452261	0.204244
RAB5B	LRRK2;CDK1;	0.0193826	0.0581479	0.0028715	0
RAB8A	TAK1;MST3;LRRK2;	0.852836	0.992103	0.299354	0.31565
RAC1	ERK1;Akt1;	0.97631	0.995693	0.870065	0.35809
RAD17	CK2B;CK2A1;CK1E;ATR;ATM;	1	1	0.995693	0.72679
RAD18	CDK2;CDC7;ATM;	0.90524	0.984207	0.585786	0.286472
RAD51	PLK1;CK2A1;	0.966978	0.985642	0.914573	0.302387
RAD54L	NEK1;CDK2;	0.0681981	0.442929	0.00358938	0.183024
RAD9A	TLK1;CK2A1;CDK2;CDK1;ATM;	0.996411	0.999282	0.975592	0.732095
Radixin	ROCK1;PKCT;LRRK2;LOK;HGK;GRK2;Cot;	0.979899	0.997846	0.853553	0.562334
RAF1	RAF1;PKCA;PKACA;PAK3;PAK1;MEK1;LATS1;KSR;ERK1;AMPKA1;	0.997846	0.998564	0.97631	0.891247
RAGE	PKCZ;ATM;	0.441493	0.658291	0.0997846	0
RALY	Chk1;CDK2;	0.938981	0.984925	0.784637	0.395225
RAMP	CDK2;CDK1;	0.973439	0.994257	0.910266	0.350133
RAN	PLK1;PAK4;	0.856425	0.954774	0.617373	0.217507
RANBP2	Chk1;CDK1;	0.938263	0.982771	0.796841	0.424403
RANBP3	RSK2;p90RSK;Akt1;	0.954056	0.995693	0.66906	0.339523
RANGAP1	CK2A1;CDK1;	0.984925	0.994975	0.945441	0.30504
RAP1B	PKG1;PKACA;	0.0279971	0.0760948	0.00358938	0
RAP1GAP	PLK1;PKACA;CDK1;	0.985642	0.996411	0.939698	0.506631
RAP1GAP2	PKG1;PKACA;	0.0279971	0.0760948	0.00358938	0
RAP80	CK2A1;Chk1;CDK1;ATR;ATM;	0.997128	0.999282	0.974156	0.740053
RAPGEF2	PKCT;IKKB;CK1A;	0.874372	0.985642	0.536253	0.214854
Raptor	ULK2;ULK1;TBK1;PKACA;p90RSK;P38B;NLK;mTOR;LATS2;LATS1;JNK1;ICK;GSK3B;ERK2;ERK1;DAPK2;CDK1;AMPKA1;	0.997128	0.998564	0.982053	0.843501
RARA	PKACA;MSK1;JNK1;CDK7;Akt1;	0.998564	0.999282	0.98636	0.692308
RARG	GTF2F1;ERK1;CDK7;Akt1;	0.998564	0.999282	0.993539	0.649867
RASGRP3	PKCT;PKCD;	0.022972	0.074659	0.00646088	0.265252
RASSF1 iso2	PKCA;PKACA;GSK3B;Chk1;CDK4;AurB;AurA;ATR;ATM;	0.999282	0.999282	0.992821	0.933687
Rb	UL97;PKACA;P38A;Chk2;Chk1;CDK9;CDK7;CDK6;CDK5;CDK4;CDK3;CDK2;CDK18;CDK1;AurB;	0.999282	1	0.998564	0.970822
Rb-like 1	CDK4;CDK2;	0.982771	0.997846	0.923187	0.32626
Rb-like 2	UL97;NEK6;CDK6;CDK4;CDK2;	0.992103	0.998564	0.951902	0.657825
RBM14	Chk1;AurB;	0.936109	0.982053	0.796841	0.374005
RBM17	P38A;JNK1;ERK2;CLK1;	0.984207	0.998564	0.882986	0.61008
RBM21	CK1A;ATR;	0.774587	0.984925	0.129935	0
RBM8A	SRPK1;Akt1;	0.990668	0.998564	0.898062	0.270557
RBMX	TAK1;AurB;	0.840632	0.985642	0.290022	0.257294
RCAN1	MEKK3;GSK3B;DYRK1A;	0.859296	0.985642	0.285714	0.506631
RCHY1	CDK9;CAMK2A;	0.00215363	0.00789663	0	0
RDBP	MAPKAPK2;AurB;	0.963388	0.988514	0.824121	0.233422
RECQL4	CDK2;CDK1;	0.973439	0.994257	0.910266	0.350133
RED1	PKCZ;Akt3;Akt2;Akt1;	0.995693	0.998564	0.958363	0.453581
REL	IKKB;IKKA;	0.704953	0.956927	0.135678	0.355438
RELB	IKKB;IKKA;GSK3B;	0.923187	0.993539	0.426418	0.509284
REST	PLK1;ERK2;ERK1;	0.974874	0.993539	0.904523	0.490716
Restin	PLK1;PKN3;PKN1;CK2A1;	0.996411	0.998564	0.974156	0.533156
Ret	PKCA;PKACA;	0.414214	0.623116	0.221823	0.281167
RFA2	DNAPK;CDK5;CDK2;CDK1;ATR;ATM;	0.997128	0.999282	0.981335	0.811671
RGS18	PKG1;PKACA;	0.0279971	0.0760948	0.00358938	0
RGS19	ERK2;CK2A1;	0.93252	0.987078	0.745154	0.318302
RHOA	PKG1;PKACA;ERK1;	0.969131	0.995693	0.801149	0.342175
RhoE	TAO2;TAO1;ROCK1;PKCZ;	0.900933	0.98636	0.38191	0.517241
RhoGDI alpha	PKCA;PKACA;PAK1;BRSK2;	0.912419	0.977746	0.676956	0.517241
RICTOR	SGK1;P70S6KB;p70S6K;GSK3B;GSK3A;Akt1;	0.999282	0.999282	0.985642	0.612732
RIF1	Chk1;AurB;ATM;	0.964106	0.990668	0.848528	0.546419
Rin1	PRKD2;PRKD1;	0.106246	0.274228	0.0100503	0.291777
RIPK1	ULK1;RIPK1;MAPKAPK2;	0.785355	0.972003	0.269203	0.355438
RKIP	TBK1;PKCD;PKCA;CDK5;	0.934673	0.997846	0.468772	0.639257
RMP	PKACA;p70S6K;	0.923187	0.994975	0.473798	0.312997
RORA	PKCA;CK1A;	0.416368	0.623116	0.227566	0
RPL13	Chk1;Akt1;	0.941852	0.984925	0.798277	0.371353
RPL13A	DAPK3;DAPK1;	0.393396	0.534099	0.194544	0.307692
RPRD1B	mTOR;AurB;	0.938981	0.989232	0.638909	0.241379
RPS19	PKACA;CAMK1A;	0.381192	0.524767	0.191673	0.161804
RPS27	P38A;CDK2;	0.950467	0.994975	0.669777	0.334218
RPS3	PKCD;IKKB;ERK2;ERK1;CDK1;Akt1;	0.998564	0.999282	0.98995	0.702918
RRAD	PKCA;PKACA;CK2A1;CAMK2A;	0.984207	0.998564	0.881551	0.511936
RRas	ERK2;ERK1;	0.923187	0.985642	0.682699	0.392573
RRas2	ERK2;ERK1;	0.923187	0.985642	0.682699	0.392573
RRM1	mTOR;CDK2;	0.946159	0.995693	0.629576	0.291777
RRM2	CDK2;CDK1;	0.973439	0.994257	0.910266	0.350133
RXRA	PKACA;JNK2;JNK1;GSK3B;ERK2;ERK1;	0.990668	0.998564	0.93252	0.718833
RYR2	PKACA;CAMK2A;	0.00215363	0.00789663	0	0
S6	RSK2;PKCD;p90RSK;p70S6K;mTOR;Akt1;	0.993539	0.999282	0.916009	0.66313
SAMHD1	UL97;CDK2;CDK1;	0.973439	0.994257	0.910266	0.350133
SAPAP1 iso2	CAMK2B;CAMK2A;	0	0.00215363	0	0
SAPS2	PLK1;CDK1;	0.964106	0.983489	0.90883	0.342175
SARS	ATR;ATM;	0.694903	0.961235	0.0954774	0.217507
SCML2	CDK2;CDK1;	0.973439	0.994257	0.910266	0.350133
SCN5A	PKCA;PKACA;CAMK2D;CAMK2A;AMPKA1;	0.967696	0.995693	0.834889	0.623342
SEC16A	ULK2;ULK1;ERK1;	0.633884	0.902369	0.22972	0
SEC63	CK2B;CK2A1;	0.997846	1	0.984207	0.27321
Securin	GSK3B;CAMK2A;	0.00215363	0.00789663	0	0
SENP2	p90RSK;Chk1;	0.748026	0.904523	0.403446	0
separase	PLK1;PKACA;ERK2;CDK1;CAMK2A;ATM;	0.997128	0.997846	0.963388	0.745358
SERT	PKG1;PKCA;P38A;JNK2;GSK3B;ERK2;ERK1;CAMK2A;	0.983489	0.997846	0.886576	0.753316
SET iso2	PRKD2;PIK3CG;CK2A1;	0.912419	0.994975	0.496052	0.270557
SF2	SRPK1;PKACA;AMPKG2;AMPKB1;AMPKA1;	0.994257	0.998564	0.943288	0.68435
SF3B1	DYRK1B;DYRK1A;CDK2;	0.8514	0.987078	0.295765	0.34748
SFRS2	PKACB;PKACA;	0.519742	0.776023	0.185212	0.395225
SGK1	SGK1;PKACA;PIK3C2A;PDK1;NEK6;mTOR;ERK5;	0.989232	0.998564	0.862168	0.636605
SGO1	NEK2;CDK1;	0.93252	0.974874	0.796841	0
SH2-B-beta	PKCA;ERK2;ERK1;	0.933238	0.98995	0.721464	0.488064
SH3RF1	Akt2;Akt1;	0.993539	0.998564	0.953338	0.392573
SHARP	PAK1;Chk1;	0.83776	0.933955	0.575018	0.360743
SHARPIN	ERK2;ERK1;	0.923187	0.985642	0.682699	0.392573
SHC1	PKCB;P38A;	0.109117	0.140704	0.0674803	0.30504
SHOC2	PKCD;PKCA;ERK2;ERK1;	0.961235	0.996411	0.787509	0.607427
SHP-1	PKG2;PKCA;	0.00430725	0.022972	0.000717875	0
SHP-2	PKCH;PKCB iso2;PKCB;PKCA;	0.186648	0.370424	0.0926059	0.38992
SIAH1	ATR;ATM;ASK1;	0.7229	0.971285	0.109117	0.440318
SIAH2	MRCKB;HIPK2;DYRK2;Chk2;	0.900215	0.984925	0.535535	0.238727
Sin1	PKCA;mTOR;Akt1;	0.967696	0.997128	0.720029	0.509284
SIRT1	JNK1;HIPK2;CK2A1;CDK1;CAMKK2;AurA;	0.996411	0.998564	0.979182	0.724138
SIRT2	CDK2;CDK1;AMPKA1;	0.988514	0.997846	0.94257	0.496021
SIRT6	JNK1;Akt1;	0.933955	0.988514	0.642498	0.28382
SIRT7	ATR;AMPKA1;	0.754487	0.979899	0.119167	0.172414
SKAR	p70S6K;Chk1;	0.890883	0.982771	0.43934	0.366048
SKI	AurA;Akt1;	0.979182	0.996411	0.943288	0.267905
SKP2	Pim1;P38A;CDK2;AMPKG2;AMPKB1;AMPKA1;	0.992821	0.999282	0.928212	0.679045
SLBP	CK2A1;CDK1;	0.984925	0.994975	0.945441	0.30504
SLC29A1	PKCD;CK2A1;	0.691314	0.912419	0.343144	0.267905
SLC4A4	TTK;STLK3;PKACA;	0.945441	0.994257	0.637473	0.514589
SLC6A2	PKCE;PKCA;P38A;	0.470208	0.732233	0.218234	0.437666
SLC7A11	mTOR;Akt1;	0.954056	0.996411	0.643934	0.328912
SLK	SLK;PKACA;CK2A1;	0.988514	0.999282	0.904523	0.488064
SMAD1	TNIK;MINK;HGK;GSK3B;ERK2;CDK9;CDK8;CDK7;BMPR1B;ATM;	0.998564	1	0.981335	0.912467
SMAD2	TGFBR1;PAK2;OSR1;NLK;MELK;GRK2;ERK2;ERK1;CAMK2A;BMPR1B;	0.994975	0.999282	0.965542	0.827586
SMAD3	OSR1;NLK;MELK;ERK2;ERK1;CK1G2;CDK9;CDK8;CDK4;CDK2;Akt1;	0.998564	0.999282	0.995693	0.917772
SMAD4	NLK;MELK;LKB1;GSK3B;ERK1;	0.994257	0.998564	0.926059	0.522546
SMARCA4	CK1D;ATM;	0.870782	0.974156	0.559225	0
SMARCC2	ATR;ATM;	0.694903	0.961235	0.0954774	0.217507
SMARCD3	PKCZ;PKCI;	0.503948	0.670495	0.149318	0
Smc1	ATR;ATM;	0.694903	0.961235	0.0954774	0.217507
SMC3	CK2A2;CK2A1;ATM;	0.998564	1	0.945441	0.514589
SMCR8	ULK1;TBK1;	0.570711	0.881551	0.0875808	0
smMLCK	PKACA;PAK1;GSK3B;ERK2;ERK1;	0.991385	0.998564	0.92893	0.668435
SMRT	SIK;IKKA;CK2A1;CAMK2A;	0.806174	0.970567	0.256999	0.307692
Snail1	PRKD1;PKCZ;PKACA;PAK1;P38A;LATS2;GSK3B;ERK2;DYRK2;CK2B;CK2A1;CK1E;	1	1	0.995693	0.923077
Snail2	PAK4;PAK1;GSK3B;ERK2;CDK2;	0.987078	0.998564	0.902369	0.700265
SNAP23	PKM;PKCA;IKKB;	0.906676	0.98995	0.61809	0.511936
SNAP-25	PKCA;PKACA;	0.414214	0.623116	0.221823	0.281167
SNAPIN	PKACA;LRRK2;CDK2;	0.971285	0.997846	0.842067	0.286472
SNCA	PLK3;PLK2;PLK1;GSK3B;GRK5;GRK2;DYRK1A;CK2A1;CK1A;CAMK2A;	0.999282	1	0.996411	0.68435
SNCB	PLK3;PLK2;PLK1;	0.788945	0.911701	0.64178	0
snRNP 70	CLK1;CDK2;	0.980617	0.997846	0.889447	0.225464
SNX27	P38B;P38A;	0.249821	0.535535	0.05743	0
SOD2	P38B;CDK4;CDK1;	0.989232	0.997846	0.959081	0.328912
SORT1	PAK2;CK2B;	0.987796	0.999282	0.912419	0.249337
SOS1	p90RSK;ERK2;	0.741565	0.905958	0.379756	0
SOX9	ROCK1;PKACA;P38A;GSK3B;ADCK5;	0.982053	0.998564	0.798277	0.665782
SP1	PKCZ;PKCI;JNK1;GSK3B;ERK2;ERK1;CDK1;ATR;ATM;Akt1;	0.999282	0.999282	0.992103	0.856764
SP3	ERK2;ERK1;	0.923187	0.985642	0.682699	0.392573
SPAG5	GSK3B;CDK1;AurA;	0.98636	0.997846	0.948313	0.488064
SPHK1	ERK2;ERK1;	0.923187	0.985642	0.682699	0.392573
SPHK2	PRKD1;PDK1;ERK2;ERK1;	0.943288	0.992103	0.714286	0.506631
SPRY2	Mnk2;Mnk1;DYRK1A;	0.961235	0.995693	0.528356	0.251989
SPT5	CDK9;CDK7;CDK2;CDK1;	0.997846	0.999282	0.990668	0.655172
SPTBN1	PKACA;CK2A1;	0.982053	0.998564	0.875808	0.307692
SQSTM1	TBK1;PKCD;P38D;LRRK2;CK2A1;CK1A;CDK1;AMPKA1;	0.999282	1	0.995693	0.785146
Src	PKCD;PKACA;PIK3CG;GSK3B;Chk1;CDK5;	0.98995	0.998564	0.90883	0.748011
SRC-1	ERK2;ERK1;CDK2;CDK1;	0.992821	0.997846	0.96267	0.612732
SRC-2	ERK2;ERK1;CK2A1;CDK9;	0.996411	0.999282	0.969849	0.649867
SRC-3	PKCZ;PKACA;P38A;NLK;KIS;JNK1;IKKA;GSK3A;ERK3;DYRK3;CK1E;CK1D;CDK1;	0.999282	1	0.997128	0.771883
SREBP-1	PKM;PKACA;P38G;P38B;P38A;JNK2;JNK1;GSK3B;ERK2;ERK1;CDK1;	0.999282	0.999282	0.995693	0.816976
SREBP-1 iso3	PKACA;P38A;JNK1;ERK2;AMPKA1;	0.987078	0.998564	0.910266	0.665782
SREBP-2	ERK2;ERK1;	0.923187	0.985642	0.682699	0.392573
SRF	PKG1;PKCA;PKACA;p90RSK;MSK1;MAPKAPK2;DNAPK;DMPK1;CK2A1;CAMK2A;	0.998564	0.998564	0.98995	0.774536
SRm300	mTOR;Chk1;CDK1;	0.982053	0.996411	0.868629	0.586207
SRPK1	SRPK1;CK2A2;CK2A1;ATR;ATM;	0.998564	1	0.982053	0.700265
SRPK2	SRPK2;p70S6K;CK1A;Akt1;	0.998564	0.999282	0.989232	0.503979
SSB	CK2A1;Akt1;	0.997128	0.999282	0.977028	0.297082
SSH1	PRKD2;PRKD1;Akt1;	0.925341	0.995693	0.521895	0.519894
STAT1	PKCD;P38A;IKKB;ERK1;CK2A1;CDK8;CAMK2G;	0.996411	0.997846	0.958363	0.761273
STAT2	TBK1;IKKE;GSK3B;GSK3A;	0.979899	0.998564	0.676238	0.506631
STAT3	RSK2;PKCE;PKCD;P38A;NEK6;mTOR;JNK2 iso2;JNK1;IRAK1;GSK3B;GSK3A;CDK5;	0.997846	0.998564	0.982053	0.864721
STAT5A	ERK2;ERK1;	0.923187	0.985642	0.682699	0.392573
STAT5B	Pim3;Pim2;Pim1;	0.732233	0.955492	0.341709	0
STAT6	TBK1;JNK1;	0.835607	0.982053	0.223259	0.275862
STF-1	ERK2;CDK7;	0.931802	0.987078	0.697775	0.193634
STIL	PLK4;PLK1;	0.78033	0.940416	0.385499	0
STIM1	PKACA;ERK2;CDK1;AMPKG2;AMPKB1;AMPKA1;	0.995693	0.998564	0.958363	0.742706
STING	ULK2;ULK1;TBK1;	0.590093	0.898062	0.097631	0
STLK3	WNK2;WNK1;PKCT;	0.282125	0.428571	0.13855	0.387268
STMN1	RSK2;PKG1;PKCB;PKACA;PAK1;P38D;KIS;ERK1;CDK2;CDK1;CAMK4;CAMK2B;CAMK2A;	0.997128	0.998564	0.982771	0.925729
STMN2	PAK4;JNK1;	0.834889	0.959799	0.450826	0.230769
STMN3	JNK1;GSK3B;GSK3A;ERK2;CDK5;	0.98995	0.998564	0.910983	0.671088
SUFU	PKACA;GSK3B;	0.925341	0.989232	0.546303	0.334218
SUN1 iso9	PLK1;CDK1;	0.964106	0.983489	0.90883	0.342175
SUN2	PKACA;ATR;	0.762383	0.984207	0.112706	0.180371
Survivin	PLK1;PKACA;CK2A1;CDK1;AurC;AurB;	0.998564	0.999282	0.988514	0.721485
Syk	Chk1;AMPKA1;	0.925341	0.981335	0.720029	0.34748
SYN3	ERK1;CDK1;	0.964824	0.991385	0.842785	0.312997
syntenin	ULK1;AurA;	0.618808	0.885858	0.231156	0
TAB1	TAK1;P38A;JNK2;JNK1;ERK2;ERK1;	0.984207	0.998564	0.889447	0.721485
TAB3	P38A;MAPKAPK3;MAPKAPK2;	0.979182	0.997846	0.788227	0.509284
TACE	PKCE;PKCD;PKCA;P38A;ERK2;ERK1;	0.981335	0.997846	0.857861	0.710875
TACSTD2	PKCD;PKCA;	0.272793	0.569993	0.0581479	0.230769
TAGLN2	PKCA;PKACA;ERK2;CDK14;	0.941852	0.992103	0.745872	0.511936
TAL1	PKACA;MEK1;ERK1;Akt1;	0.995693	0.998564	0.980617	0.599469
TAO1	MST3;ATM;	0.867911	0.973439	0.536971	0.246684
Tara iso5	PLK1;NEK2;	0.931084	0.972003	0.791098	0
Tau	SRPK2;PKACA;	0.91888	0.988514	0.626705	0.320955
Tau iso2	PKCA;PKACA;GSK3A;CAMK2A;	0.981335	0.998564	0.840632	0.509284
Tau iso5	PKCA;PKACA;GSK3A;CAMK2A;	0.981335	0.998564	0.840632	0.509284
Tau iso6	PKCA;GSK3A;CAMK2A;	0.416368	0.625269	0.21967	0.257294
Tau iso8	TTBK1;SGK1;PKR;PKN1;PKCZ;PKCI;PKCG;PKCE;PKCB iso2;PKCB;PKCA;PKACA;PHKG1;p70S6K;P38G;P38D;NuaK1;MARK2;MARK1;LRRK2;JNK2;JNK1;GSK3B;GSK3A;ERK2;ERK1;DYRK2;DYRK1A;CK2A1;CK1D;Chk2;Chk1;CDK5;CDK2;CDK1;CAMK2A;AMPKA1;	0.999282	1	0.997846	0.997347
TAZ	LATS2;LATS1;CDK1;	0.367552	0.857143	0.0488155	0.257294
TBC1D1	AMPKA2;AMPKA1;Akt1;	0.968413	0.994257	0.852836	0.320955
TBK1	TBK1;PKCT;DYRK2;	0.460158	0.863604	0.0559943	0.209549
TCF7L2	TNIK;NLK;	0.132807	0.434314	0.0143575	0
TDP1	DNAPK;ATM;	0.869347	0.973439	0.557789	0.323607
TDP-43	MEK1;CK2A1;CK1E;CK1D;CK1A;	1	1	0.997128	0.503979
Tel	P38A;ERK1;	0.947595	0.993539	0.628141	0.376658
Telethonin	PRKD1;GSK3B;CAMK2A;	0.124192	0.279971	0.0301508	0.310345
TERF2IP	p90RSK;CDK2;	0.778177	0.915291	0.455133	0
TERT	CDK1;Akt1;	0.984925	0.994975	0.95262	0.30504
TEX14	PLK1;CDK1;	0.964106	0.983489	0.90883	0.342175
TFAM	PKACA;ERK2;	0.925341	0.987078	0.698492	0.328912
TFCP2	CDK3;CDK2;	0.086145	0.41206	0.0086145	0.381963
TFE3	CDK6;CDK4;	0.62168	0.81407	0.315147	0.236074
TFEB	mTOR;KHS2;CDK6;CDK4;Akt1;	0.998564	0.999282	0.990668	0.72679
TGFBR1	TGFBR2;PKCA;	0.327351	0.518306	0.142139	0
TH	RSK2;PKACA;MAPKAPK5;MAPKAPK2;ERK2;ERK1;CAMK2A;	0.996411	0.998564	0.963388	0.633952
TH iso2	RSK2;PKACA;MAPKAPK2;ERK2;ERK1;CAMK2A;	0.992821	0.998564	0.950467	0.633952
TH iso3	RSK2;PKACA;MSK1;MAPKAPK5;MAPKAPK2;ERK2;ERK1;CAMK2A;	0.996411	0.998564	0.963388	0.681698
TH iso4	RSK2;PKACA;MAPKAPK2;ERK1;CAMK2A;	0.992821	0.998564	0.933955	0.594164
TIAM1	CK1A;CDK1;Akt1;	0.999282	0.999282	0.995693	0.30504
TICRR	Chk1;CDK2;	0.938981	0.984925	0.784637	0.395225
TIF1A	RSK2;JNK2;ERK1;CK2A1;CDK2;AMPKG2;AMPKA1;	0.996411	0.999282	0.974156	0.774536
TIF1B	MAPKAPK2;Chk2;Chk1;ATM;	0.987796	0.997128	0.87509	0.689655
TIFA	AurA;AlphaK3;Akt1;	0.980617	0.996411	0.944006	0.267905
TINF2	RSK2;CK2A1;	0.806174	0.96267	0.379756	0.299735
Tip60	P38A;GSK3B;CDK1;	0.979182	0.997846	0.794688	0.535809
Titin	PKG1;PKCA;PKACA;CAMK2D;	0.728643	0.903087	0.43575	0.493369
TK	CDK2;CDK1;	0.973439	0.994257	0.910266	0.350133
TLE1	HIPK2;CK2A1;	0.422828	0.648959	0.188801	0
TNF-R1	PKACA;IKKB;	0.860014	0.984925	0.480976	0.328912
TNKS	PLK1;GSK3B;	0.911701	0.977028	0.55061	0.249337
TNNI3	PKCE;PKCD;PKCA;PKACA;MST1;AMPKA1;	0.982053	0.998564	0.856425	0.771883
TNRC15	CDK2;CDK1;	0.973439	0.994257	0.910266	0.350133
TOB1	JNK2;ERK2;ERK1;	0.961953	0.994257	0.769562	0.538462
TOB2	CDK4;CDK2;CDK1;	0.995693	0.998564	0.970567	0.501326
TOP1	PKCA;DNAPK;CK2A1;CDK1;	0.998564	0.999282	0.988514	0.639257
TOP2A	PLK3;PLK1;PKCB;GSK3B;ERK2;ERK1;CK2A1;CDK1;CDC7;	0.998564	0.999282	0.991385	0.809019
TOP2B iso2	CK1D;ATM;	0.870782	0.974156	0.559225	0
TOPBP1	CDK2;ATM;Akt1;	0.987078	0.998564	0.943288	0.503979
TORC2	ERK2;CDK2;	0.927495	0.987078	0.725772	0.323607
TORC3	ERK2;ERK1;	0.923187	0.985642	0.682699	0.392573
TPH2	PKACA;CAMK2A;	0.00215363	0.00789663	0	0
TPM1	PIK3CA;DAPK1;	0.159368	0.465901	0.011486	0.127321
TPPP	PKACA;ERK2;CDK5;	0.974156	0.997846	0.805456	0.488064
TPR	PKACA;CDK1;	0.969849	0.994257	0.852836	0.270557
TPX2	CDK5;CDK2;CDK1;AurA;	0.992821	0.998564	0.961235	0.633952
TRAF2	PKCZ;IKKE;	0.1285	0.404882	0.00933238	0
Trap170	ERK2;ERK1;	0.923187	0.985642	0.682699	0.392573
TR-beta1	ERK2;ERK1;	0.923187	0.985642	0.682699	0.392573
TRBP	P70S6KB;p70S6K;Akt1;	0.997128	0.999282	0.954774	0.411141
treacle	CK2A1;CDK1;	0.984925	0.994975	0.945441	0.30504
TRF1	PLK1;NEK7;NEK2;CK2A1;CDK1;ATM;Akt1;	0.998564	0.999282	0.996411	0.774536
TRF2	ERK2;CDK2;	0.927495	0.987078	0.725772	0.323607
TRIM32	PKACA;CDK1;	0.969849	0.994257	0.852836	0.270557
TRIP12	TBK1;DAPK3;Chk1;	0.974156	0.998564	0.779612	0.541114
TRPC3	PKG1;PKCG;PKCA;	0.0265614	0.0832735	0.00143575	0
TRPC6	PKG1;PKACA;CDK5;	0.888011	0.984925	0.525485	0.307692
TRPM4	PKCA;CK1E;	0.414932	0.620962	0.226849	0.246684
TRPM8	PKCB;PKACA;	0.109117	0.140704	0.0753769	0.259947
TRPV1	PKCB iso2;PKCA;PKACA;	0.495334	0.693467	0.290022	0.281167
TRPV4	SGK1;PKCD;PKACA;	0.867911	0.966978	0.60804	0.29443
TRPV5	PKCA;PKACA;	0.414214	0.623116	0.221823	0.281167
TRPV6	PKCB iso2;PKCA;	0.0294329	0.0703518	0.00717875	0
TSC1	PLK1;IKKB;CDK1;	0.983489	0.996411	0.926777	0.469496
TSC2	SGK1;PKCD;p90RSK;MAPKAPK2;ERK2;ERK1;CDK6;CDK4;BRSK2;AMPKA1;Akt1;	0.999282	1	0.995693	0.795756
TTK	TTK;PLK1;ERK2;ERK1;Chk2;CDK2;CDK1;BRAF;	0.997128	0.999282	0.972721	0.824934
TTRAP	ERK3;ALK4;	0.453697	0.878679	0.0875808	0
TUBA1B	TAK1;PKCB;	0.100503	0.139986	0.0452261	0.275862
TUBG1	CDK2;BRSK1 iso2;BRSK1;	0.175879	0.395549	0.0638909	0
TWIST1	PKCA;P38A;JNK1;ERK2;ERK1;CK2A1;Akt1;	0.998564	0.999282	0.987078	0.750663
TXA2-R	PKG1;PKCA;PKACA;	0.421393	0.635319	0.224695	0.281167
TXA2-R iso2	PKG1;PKCA;PKACA;GRK3;GRK2;	0.975592	0.998564	0.821249	0.281167
TXN	PKCA;MELK;	0.403446	0.613783	0.200287	0.334218
TXNIP	P38A;ERK2;AMPKA1;	0.964824	0.994975	0.803302	0.514589
TYMS	CK2A2;CK2A1;	0.997128	0.999282	0.923187	0.339523
UBE2A	CDK2;CDK1;	0.973439	0.994257	0.910266	0.350133
UBR5	p90RSK;ATM;	0.678392	0.893037	0.262742	0
UHRF1	PKACA;CK1D;CDK2;CDK1;	0.998564	0.999282	0.98636	0.509284
UHRF1 iso2	Pim1;CDK2;	0.669777	0.855707	0.373295	0
ULK1	PBK;mTOR;AMPKA1;	0.972721	0.997846	0.826274	0.493369
UNG	GSK3B;GSK3A;CDK2;CDK1;	0.994975	0.998564	0.968413	0.586207
USF1	P38A;GSK3B;DNAPK;	0.977746	0.997846	0.806892	0.506631
USF2	GSK3B;CDK5;	0.842785	0.975592	0.351041	0.31565
USP10	ATM;AMPKA1;	0.852836	0.971285	0.513281	0.286472
USP14	CDK1;Akt1;	0.984925	0.994975	0.95262	0.30504
USP16	TTK;PLK1;CDK1;	0.964824	0.984925	0.910983	0.503979
USP2	TGFBR2;Src;	0.531228	0.662599	0.247667	0
UVRAG	mTOR;CK1A;	0.954774	0.996411	0.644652	0
VASP	PRKD2;PRKD1;PKG1;PKCA;PKACA;p90RSK;AMPKA1;	0.996411	0.998564	0.914573	0.732095
VCP	DNAPK;CDK4;ATR;ATM;Akt1;	0.999282	0.999282	0.996411	0.748011
VDAC1	NEK1;GSK3B;	0.0681981	0.440775	0.00215363	0.161804
VDR	PKCB;PKCA;PKACA;CK2A1;	0.985642	0.998564	0.890165	0.639257
VHL	NEK1;GSK3B;CK2A1;CK1A;Chk2;AurA;	0.999282	1	0.992103	0.761273
Vimentin	ROCK1;PLK1;PKCZ;PKCI;PKCA;PKACA;PAK1;MOS;DNAPK;CDK5;CDK1;CAMK2A;AurB;Akt1;	0.999282	0.999282	0.996411	0.952255
vinexin iso2	ERK2;ERK1;	0.923187	0.985642	0.682699	0.392573
VRK1	VRK1;PLK3;	0.421393	0.778894	0.0875808	0
VTN	PKCA;PKACA;CK2A1;	0.984207	0.998564	0.881551	0.511936
WAVE2	ERK2;ERK1;CK2A1;	0.98636	0.997128	0.933238	0.498674
WDR62	PLK1;JNK1;AurA;	0.977028	0.994975	0.92893	0.496021
Wee1	PLK1;GSK3B;CK2A1;CK1D;CDK1;BRSK1 iso2;Akt1;	0.999282	1	0.997128	0.737401
WHSC1	ATM;Akt1;	0.870065	0.974156	0.556353	0.28382
WIPF1	PKCT;Akt2;	0.040201	0.0890165	0.0236899	0.198939
WNK1	WNK3;WNK2;WNK1;SGK1;mTOR;MSK1;Akt1;	0.991385	1	0.941852	0.68435
WNK4	WNK4;SGK1;MAPKAPK5;MAPKAPK3;MAPKAPK2;	0.992103	0.998564	0.910983	0.339523
WRN	DNAPK;CDK2;ATR;ATM;	0.98995	0.998564	0.950467	0.61008
WSTF	P38A;JNK2;ERK1;	0.967696	0.997128	0.757358	0.562334
WT1 iso7	GSK3B;Akt1;	0.931802	0.989232	0.575018	0.350133
WTAP	ERK2;ERK1;	0.923187	0.985642	0.682699	0.392573
XIAP	PKCE;IKKE;GSK3B;CDK1;Akt2;Akt1;	0.998564	0.999282	0.989232	0.660477
XPA	DNAPK;ATR;ATM;	0.947595	0.997128	0.589375	0.453581
XPB	CK2A1;CDK7;	0.996411	1	0.920316	0.267905
XRCC1	DNAPK;CK2A2;CK2A1;Chk2;	0.998564	1	0.989232	0.639257
XRCC4	DNAPK;CK2A1;	0.992821	0.997846	0.979182	0.31565
XRN2	CDK9;CDK7;	0.993539	0.999282	0.847093	0.265252
YAP1	PLK1;PKCZ;NLK;NDR2;NDR1;MST4;MST2;LATS2;LATS1;IKKE;CDK1;AurA;AMPKA1;Akt1;	0.999282	0.999282	0.992103	0.899204
YAP1 iso2	LKB1;LATS2;LATS1;CK1D;	0.959081	0.997128	0.773869	0
YAP1 iso3	JNK2;JNK1;	0.890165	0.982771	0.434314	0.32626
YB-1	RSK2;p90RSK;CK1A;Chk1;Akt1;	0.998564	0.999282	0.994975	0.541114
YTHDF2	ERK2;ERK1;	0.923187	0.985642	0.682699	0.392573
YY1	PLK1;CK2A1;AurB;AurA;	0.98636	0.996411	0.96626	0.599469
ZC3H11A	CDK2;CDK1;	0.973439	0.994257	0.910266	0.350133
ZNF261	CDK2;CDK1;	0.973439	0.994257	0.910266	0.350133
ZNF322A	GSK3B;CK1D;Akt1;	0.998564	0.999282	0.990668	0.350133
ZRANB1	CK1A;Akt1;	0.997846	0.999282	0.985642	0

## Sheet: Suppl Tab 10
Supplementary Table 10: List of Tyr kinases that phosphorylate each substrates and their co-expression scores		TRANSCRIPTOMICS			PROTEOMICS
Substrate	Kinases (Tyr)	Co-expression score (TPM≥10)	Co-expression score (TPM≥6)	Co-expression score (TPM≥20)	Co-expression score
5-LO	Yes;Hck;FGR;	0.0308686	0.0703518	0.0086145	0
Abl	LYN;Hck;Fyn;BCR-ABL1;Abl;	0.829146	0.946159	0.491027	0.440318
Abl iso2	Src;Abl;	0.694903	0.840632	0.297918	0.153846
Ack	PDGFRB;Etk;Ack;	0.131371	0.212491	0.0495334	0
ACLY	Src;LYN;	0.407035	0.637473	0.127782	0.281167
ADAM15	Lck;Hck;	0.00646088	0.017229	0.0028715	0
AGO2	Src;EGFR;	0.529074	0.624551	0.2771	0.312997
AKAP8	Src;LYN;	0.407035	0.637473	0.127782	0.281167
Akt1	Ret;Brk;	0.0086145	0.017229	0.0028715	0
ANXA1	Src;EGFR;Abl;	0.801866	0.875808	0.528356	0.453581
ANXA2	Src;IGF1R;	0.311558	0.600144	0.0739411	0.312997
AP2B1	Src;PRKD1;	0.110553	0.262024	0.0186648	0.222812
AR	Src;Fer;Ack;	0.650395	0.870782	0.274946	0.201592
Arg	PDGFRB;Arg;Abl;	0.452979	0.737258	0.230438	0.238727
ARHGAP3	Src;Lck;Fyn;	0.547021	0.705671	0.254128	0.278515
ARHGAP5	Src;INSR;Brk;	0.193826	0.409189	0.0725054	0.270557
ASK1	JAK2;JAK1;	0.0323044	0.161522	0.00502513	0
AurA	Src;AurA;	0.741565	0.843503	0.458722	0.241379
Bcr	LYN;Hck;Fyn;Fes;BCR-ABL1;Abl;	0.833453	0.948313	0.498923	0.440318
beclin 1	FAK;EGFR;	0.598708	0.659009	0.4458	0.262599
Brk	SRMS;Brk;	0.00430725	0.0122039	0	0
Btk	TEC;Syk;LYN;ITK;Btk;Abl;	0.597272	0.813352	0.274228	0.429708
BVR	INSR;BVR;	0.0725054	0.250538	0.00789663	0.204244
C/EBP-beta	Arg;Abl;	0.407035	0.713568	0.17229	0.238727
CASP8	Src;LYN;	0.407035	0.637473	0.127782	0.281167
CASP9	Src;Abl;	0.694903	0.840632	0.297918	0.153846
Catalase	Arg;Abl;	0.407035	0.713568	0.17229	0.238727
caveolin-1	Src;Fyn;Abl;	0.852836	0.959081	0.543431	0.435013
CBL	Syk;Src;LYN;Lck;INSR;Fyn;EGFR;Abl;	0.969849	0.992821	0.797559	0.904509
CCDC50	Lck;EGFR;	0.0201005	0.0423546	0.00717875	0
CD133	Src;Fyn;	0.49677	0.659009	0.21608	0.278515
CD19	LYN;Abl;	0.49677	0.750179	0.155061	0.151194
CD5	Lck;Fyn;	0.0732233	0.107681	0.0445083	0
CDCP1	Src;FAK;	0.739411	0.826992	0.466619	0.257294
CDK1	Wee1;Src;PKR;Myt1;HER2;	0.914573	0.978464	0.666906	0.660477
CDK2	Wee1;CDK7;	0.913855	0.984207	0.552764	0.190981
CDK4	Yes;Src;LYN;	0.801149	0.907394	0.417085	0.480106
CHCHD2	BCR-ABL1;Abl;	0	0	0	0
CK2A1	LYN;FGR;CK2A1;	0.559943	0.762383	0.271357	0.228117
Cortactin	Syk;Src;Pyk2;Fyn;Abl;	0.920316	0.98636	0.666906	0.785146
COX-2	LYN;Fyn;	0.348887	0.582197	0.112706	0.233422
CRK	Arg;Abl;	0.407035	0.713568	0.17229	0.238727
CRKL	BCR-ABL1;Abl;	0	0	0	0
CRMP-2	Yes;Fer;	0.0617373	0.346734	0.00358938	0.196286
CTNNB1	TrkA;Src;JAK3;HER2;FGFR3;FGFR2;EGFR;Brk;Abl;	0.909548	0.970567	0.731515	0.636605
CTNNG	Src;Fyn;Fer;	0.531945	0.754487	0.218952	0.482759
CYCS	Akt3;Akt2;Akt1;	0.994257	0.998564	0.954774	0.453581
Daple	Src;PDGFRA;INSR;EGFR;	0.605887	0.744436	0.32448	0.501326
DAPP1	Src;LYN;Lck;	0.45944	0.691314	0.174444	0.281167
DCBLD2	Fyn;Abl;	0.620244	0.771716	0.362527	0.172414
DGKA	Src;Lck;	0.040201	0.0739411	0.0193826	0
DOK1	Src;Ret;INSR;	0.0926059	0.259871	0.0279971	0.270557
DUSP3	ZAP70;Syk;	0.028715	0.0358938	0.0201005	0
EGFR	Src iso1;Src;EGFR;Abl;	0.816224	0.878679	0.596554	0.453581
ELMO1	Src;Hck;AXL;	0.443647	0.535535	0.234745	0.27321
emerin	Src;Abl;	0.694903	0.840632	0.297918	0.153846
endophilin A2	Src;FAK;	0.739411	0.826992	0.466619	0.257294
eNOS	Pyk2;Abl;	0.343144	0.544149	0.117014	0.188329
ER-alpha	Src;Lck;IGF1R;Abl;	0.806174	0.950467	0.385499	0.458886
ERK1	Ret;MEK2;MEK1;Lck;JAK2;ERK1;EGFR;	0.997128	1	0.97631	0.6313
ERK2	Ret;MEK1;JAK2;EGFR;	0.657574	0.763101	0.474515	0.209549
Etk	TEC;Src;ITK;Btk;	0.0610194	0.12491	0.0236899	0
Ets-1	Yes;Src;	0.7028	0.81407	0.348169	0.352785
EZH2	JAK3;JAK2;	0.00789663	0.034458	0.0028715	0
Ezrin	Src iso1;Src;Lck;Fer;EGFR;	0.765255	0.8715	0.478105	0.506631
FAK	Yes;Src;Ret;Pyk2;PDGFRB;Met;FGR;FAK;Etk;EGFR;	0.964106	0.985642	0.884422	0.806366
FAM82A2	Src;LYN;	0.407035	0.637473	0.127782	0.281167
FCGR2A	Syk;LYN;Fyn;BLK;	0.496052	0.722182	0.231156	0.511936
FCGR2B	LYN;Fyn;BLK;	0.376167	0.603733	0.141421	0.233422
FCGR2C	Syk;LYN;Fyn;BLK;	0.496052	0.722182	0.231156	0.511936
Fer	Src;Fer;	0.0567121	0.317301	0.00215363	0.201592
FGFR1	FGFR1;Etk;	0.0028715	0.00502513	0	0
FGFR3	FGFR3;FGFR1;	0.107681	0.193826	0.0452261	0
FLOT1	Src;Fyn;	0.49677	0.659009	0.21608	0.278515
FMIP	Src;PDGFRB;	0.130653	0.19598	0.045944	0
Fyn	PDGFRB;Fyn;CSK;AXL;	0.811917	0.887294	0.662599	0.496021
G3BP-1	Src;Lck;	0.040201	0.0739411	0.0193826	0
GAB1	Src;INSR;Fer;EGFR;	0.587222	0.786791	0.282843	0.681698
GAB2	ZAP70;JAK2;	0.00143575	0.0150754	0	0
galectin-3	Arg;Abl;	0.407035	0.713568	0.17229	0.238727
GCET2	Syk;LYN;	0.21967	0.333094	0.0990668	0.31565
girdin	Src;EGFR;	0.529074	0.624551	0.2771	0.312997
GIT1	Src;FAK;	0.739411	0.826992	0.466619	0.257294
GJB1	Ron;EphB1;EphA1;	0.240488	0.319454	0.12491	0
GPX1	Arg;Abl;	0.407035	0.713568	0.17229	0.238727
GRB10	Src;Fyn;	0.49677	0.659009	0.21608	0.278515
GRB2	JAK2;FGFR2;BCR-ABL1;ALK;	0.00933238	0.0638909	0.00143575	0
GSK3B	Src;Met;MEK1;GSK3B;	0.969849	0.993539	0.80402	0.692308
GTF2I iso2	Src;JAK2;Btk;	0.0538406	0.174444	0.0157933	0
H2AX	WSTF;JMJD6;CK2A1;	0.997128	0.998564	0.943288	0.498674
H3	JAK2;JAK1;IGF1R;	0.386217	0.724336	0.119167	0.249337
Hck	Hck;CSK;Chk1;AXL;	0.96626	0.993539	0.854271	0.580902
HER2	Yes;Src;HER2;Fyn;	0.882268	0.940416	0.725772	0.583554
Hic-5	Pyk2;Fyn;	0.250538	0.414932	0.117732	0.217507
HIPK2	TAK1;Src;HIPK2;Abl;	0.923905	0.994975	0.509691	0.421751
hnRNP P2	Src;Fyn;	0.49677	0.659009	0.21608	0.278515
HRas	Src;Arg;Abl;	0.764537	0.919598	0.400574	0.427056
HS1	Syk;LYN;FGR;	0.22972	0.343144	0.107681	0.31565
HSP90A	Wee1;Src;	0.696339	0.834889	0.295047	0.233422
IkB-alpha	Src iso1;Lck;INSR;Btk;Abl;	0.802584	0.938981	0.382627	0.175066
IKKB	Src;LYN;	0.407035	0.637473	0.127782	0.281167
IKKG	Src;LYN;Fyn;FGR;	0.766691	0.915291	0.384781	0.506631
INSR	Met;INSR;	0.0330223	0.165829	0.00430725	0.246684
IQGAP1	Src;Met;	0.603733	0.704235	0.359655	0.32626
IRF3	Arg;Abl;	0.407035	0.713568	0.17229	0.238727
IRS1	Met;INSR;IGF1R;	0.337401	0.661163	0.0904523	0.517241
ITGB7	Src;FAK;	0.739411	0.826992	0.466619	0.257294
ITK	TEC;Lck;ITK;Btk;	0.074659	0.10481	0.0524049	0
JNK1	Ret;MKK7;MKK4;MEKK6;ASK1;	0.720029	0.975592	0.10481	0.480106
JNK2	Ret;MKK4;	0.0315865	0.0660445	0.00358938	0
Kit	Src iso1;Kit;	0.0725054	0.125628	0.0186648	0
Kv1.3	TrkB;Src;	0.0265614	0.045944	0.0100503	0
Kv4.3	Src;EGFR;	0.529074	0.624551	0.2771	0.312997
LAB	Syk;LYN;Kit;	0.257717	0.406317	0.118449	0.31565
Lasp-1	Src;LYN;BCR-ABL1;Abl;	0.844939	0.960517	0.430007	0.448276
LAT iso2	ZAP70;Pyk2;FAK;	0.341709	0.512563	0.165829	0.254642
LAX1	Syk;Lck;	0.063173	0.0882986	0.040201	0
Lck	yopH;Lck;CSK;AXL;	0.567121	0.632448	0.441493	0.164456
LDH-A	Src;HER2;FGFR1;	0.784637	0.865039	0.556353	0.435013
LPIN1	Src iso1;Src;	0.753051	0.846375	0.477387	0
LYN	LYN;EGFR;CTK;AXL;	0.618808	0.73295	0.396985	0.482759
MDM2	Src;Abl;	0.694903	0.840632	0.297918	0.153846
Met	Ron;Met;Fer;Etk;Abl;	0.731515	0.854271	0.515434	0.633952
MLKL	Tyro3;Mer;AXL;	0.372577	0.600861	0.109835	0.286472
MST1	FGFR4;Abl;	0.275664	0.4257	0.106246	0
MUC1	Src;PDGFRB;Abl;	0.717157	0.854989	0.364681	0.153846
NCAM-L1	Src;EphB2;	0.380474	0.544149	0.13855	0.323607
NMDAR2A	Src;Fyn;	0.49677	0.659009	0.21608	0.278515
NMT1	LYN;Fyn;	0.348887	0.582197	0.112706	0.233422
NPHP1	Src;Pyk2;	0.25341	0.433597	0.0933238	0.225464
NRF2	Yes;Src;Fyn;FGR;	0.862886	0.939698	0.601579	0.501326
NSF	Fes;Fer;	0.00789663	0.0674803	0	0
P130Cas	Src;FAK;Etk;Brk;	0.755922	0.838478	0.480258	0.257294
p27Kip1	Yes;Src;LYN;Abl;	0.941852	0.990668	0.683417	0.61008
P38A	ZAP70;Ret;MKK6;MKK4;MKK3;MEKK6;Lck;Fyn;ASK1;	0.931802	0.994975	0.569993	0.795756
P38D	MKK6;MKK3;	0.117732	0.271357	0.0294329	0.27321
p73	Src;Hck;Abl;	0.723618	0.876525	0.31084	0.153846
PAG	Src;Fyn;	0.49677	0.659009	0.21608	0.278515
PAK1	JAK2;Etk;	0	0.00358938	0	0
PBK	Src;Met;	0.603733	0.704235	0.359655	0.32626
PCNA	IGF1R;EGFR;	0.250538	0.473798	0.0674803	0.318302
PDGFRA	PDGFRB;PDGFRA;	0.0681981	0.091888	0.051687	0
PDGFRB	PDGFRB;Arg;Abl;	0.452979	0.737258	0.230438	0.238727
PDHK1	JAK2;FLT3;FGFR1;Abl;	0.605887	0.748744	0.387653	0.111406
PDK1	Src;Ret;IGF1R;	0.342426	0.625269	0.097631	0.312997
PDP1	FGFR1;EGFR;	0.384063	0.475951	0.236181	0.185676
PECAM-1	Lck;Fyn;	0.0732233	0.107681	0.0445083	0
PHB	Kit;INSR;	0.0150754	0.0531228	0.00358938	0
PIK3R1	Ret;INSR;	0.0157933	0.0437904	0.00215363	0
PKCD	Src;Fer;	0.0567121	0.317301	0.00215363	0.201592
PKM	NPM-ALK;EGFR;	0	0	0	0
PLCG1	Syk;Ret;PDGFRB;ITK;EGFR;Abl;	0.73654	0.867911	0.448672	0.432361
PLCG2	Syk;Src;Lck;Fyn;Btk;	0.687724	0.83776	0.374731	0.511936
PLD2	Src;JAK3;EGFR;	0.546303	0.667624	0.283561	0.312997
PLEKHG2	Src;Abl;	0.694903	0.840632	0.297918	0.153846
PLSCR1	Src;Abl;	0.694903	0.840632	0.297918	0.153846
PPP2CA	Src;Lck;INSR;EGFR;	0.595836	0.752333	0.298636	0.501326
PRC1	Src;Fyn;	0.49677	0.659009	0.21608	0.278515
PRKD1	Src;Abl;	0.694903	0.840632	0.297918	0.153846
PRMT5	Src;JAK2;	0.0179469	0.133525	0	0
profilin 1	VEGFR2;Src;	0.0208184	0.0373295	0.005743	0
PSD-95	Src;Fyn;	0.49677	0.659009	0.21608	0.278515
PSF	Src;ALK;	0.022972	0.0394831	0.00789663	0
PSMA7	Arg;Abl;	0.407035	0.713568	0.17229	0.238727
PTEN	Src;LYN;Lck;INSR;FRK;FGFR3;FGFR2;	0.631012	0.846375	0.300072	0.639257
PTPRJ	Src;Fyn;	0.49677	0.659009	0.21608	0.278515
PXN	Src;FAK;Abl;	0.893037	0.941134	0.734386	0.456233
PXN iso2	Fyn;Brk;	0.0646088	0.153625	0.0208184	0
Pyk2	Src;Pyk2;	0.25341	0.433597	0.0933238	0.225464
RAC1	Src;FAK;	0.739411	0.826992	0.466619	0.257294
RACK1	Tyk2;Src;Abl;	0.953338	0.993539	0.761665	0.437666
RAD51	BCR-ABL1;Abl;	0	0	0	0
RAD52	BCR-ABL1;Abl;	0	0	0	0
RAPGEF1	Src;Hck;Abl;	0.723618	0.876525	0.31084	0.153846
Ret	Src iso1;Src;Ret;FAK;	0.763101	0.854271	0.490309	0.257294
RGS16	Src;LYN;EGFR;	0.649677	0.781766	0.353195	0.503979
RHBG iso6	Syk;Src;	0.205312	0.309404	0.0811199	0.265252
RHOA	Src;Met;BCR-ABL1;	0.603733	0.704235	0.359655	0.32626
RhoGDI beta	Syk;Src;Abl;	0.776741	0.910983	0.373295	0.450928
RIPK2	RIPK2;FGR;	0.034458	0.0545585	0.0143575	0
RRas	Src;EphB2;	0.380474	0.544149	0.13855	0.323607
RSK2	Src;Fyn;FGFR3;ERK2;	0.897344	0.96626	0.66547	0.503979
SHC1	Src;Met;	0.603733	0.704235	0.359655	0.32626
SHC1 iso2	ZAP70;TrkA;Syk;Lck;JAK3;FAK iso2;EGFR;	0.768844	0.854271	0.598708	0.238727
SHC1 iso3	Src;EGFR;	0.529074	0.624551	0.2771	0.312997
SHC3 iso2	TrkB;TrkA;Src;EGFR;	0.547021	0.653266	0.289304	0.312997
SHP-1	Src;LYN;Lck;INSR;	0.504666	0.776741	0.184494	0.506631
SHP-2	PDGFRB;Fyn;ALK;	0.151472	0.220388	0.10481	0
SHPS1	IGF1R;CTK;	0.034458	0.0933238	0.0028715	0
Siglec-10	Lck;JAK3;ITK;Fyn;	0.110553	0.17229	0.0653266	0
Siva	Tyk2;Arg;	0.422828	0.714286	0.204594	0.214854
SLAM	LYN;Lck;Fyn;	0.391242	0.616655	0.152907	0.233422
SLC25A4	Src;Lck;	0.040201	0.0739411	0.0193826	0
SLC4A1	Syk;LYN;	0.21967	0.333094	0.0990668	0.31565
SLP76	ZAP70;Syk;Lck;ITK;	0.0933238	0.120603	0.0703518	0
smMLCK	Src;Abl;	0.694903	0.840632	0.297918	0.153846
SNCA	Syk;Src;Pyk2;Fyn;Abl;	0.920316	0.98636	0.666906	0.785146
SNIP iso5	ALK;Abl;	0.028715	0.045944	0.0157933	0
SOCS1	Yes;Src;LYN;BLK;	0.844939	0.943288	0.45944	0.480106
SOCS3	Lck;JAK2;	0.0028715	0.0208184	0	0
Src	Src iso1;Src;PKACA;PDGFRB;PDGFRA;GSK3B;EphB2;CSK;Chk1;AXL;	0.994975	0.998564	0.964824	0.938992
STAP2	Src;JAK2;Brk;	0.157933	0.340273	0.0674803	0
STAT1	Tyk2;Syk;Src;NPM-ALK;JAK3;JAK2;JAK1;FGFR3;	0.993539	0.998564	0.906676	0.62069
STAT3	Tyk2;TrkA;Src;Ret iso3;PKM;NEK6;Mer;JAK2;Fyn;Fer;AXL;ALK;	0.999282	0.999282	0.994257	0.93634
STAT5A	Syk;Src;Mer;LYN;Lck;JAK3;JAK2;JAK1;Hck;AXL;	0.955492	0.990668	0.778894	0.851459
STAT5B	Src;Mer;Hck;Brk;AXL;	0.572146	0.716439	0.295047	0.480106
STING	Src;EGFR;	0.529074	0.624551	0.2771	0.312997
STX17	mTOR;Abl;	0.866475	0.985642	0.432161	0.204244
Syk	Syk;LYN;	0.21967	0.333094	0.0990668	0.31565
Tau iso8	TTBK1;Src;Fyn;Arg;	0.606604	0.837042	0.326633	0.482759
TBK1	Src iso1;Lck;Hck;FGR;	0.086145	0.142139	0.0466619	0
TDP-43	MEK1;CK1A;	0.987796	0.997846	0.908112	0
TEC	TEC;ITK;Btk;	0.0358938	0.0681981	0.0100503	0
TET2	JAK2;FGFR3;	0.00717875	0.0466619	0.00143575	0
TGFBR2	TGFBR2;Src iso1;Src;	0.753051	0.846375	0.477387	0
THEMIS	ZAP70;Lck;	0.040201	0.0473798	0.0301508	0
TIGIT	Lck;Fyn;	0.0732233	0.107681	0.0445083	0
TIRAP	PKCD;Btk;	0.0933238	0.111271	0.0681981	0
TLR3	Src;EGFR;	0.529074	0.624551	0.2771	0.312997
VAV1	Lck;Abl;	0.0753769	0.116296	0.0387653	0
VEGFR2	VEGFR2;Src;	0.0208184	0.0373295	0.005743	0
WASP	NPM-ALK;LYN;Lck;Hck;Ack;Abl;	0.877961	0.983489	0.45944	0.151194
WBP2	Yes;Src;	0.7028	0.81407	0.348169	0.352785
WWOX	Src;Ack;	0.625269	0.815506	0.272793	0
Yes	CSK;AXL;	0.486001	0.536253	0.375449	0.164456
YY1	LYN;Abl;	0.49677	0.750179	0.155061	0.151194
ZAP70	ZAP70;Src;Lck;Abl;	0.760948	0.897344	0.353912	0.153846

[truncated: 2 more sheets: Suppl Tab 11, Suppl Tab 12]
